# Supplementary material for: Pan-Genome-Based Characterization of the SRS Transcription Factor Family in Foxtail Millet
Source: Plants (Basel). 2025 Apr 21;14(8):1257. doi: 10.3390/plants14081257 (PMC12030303; doi:10.3390/plants14081257)
Supplement: Supplementary file 1 [file plants-14-01257-s001.zip]

Archive with 9 entries (9 files):
- plants-3532630-supplementary.xlsx
- Supplementary Figure S1.pdf
- Supplementary Figure S2.pdf
- Supplementary Figure S3.pdf
- Supplementary Figure S4.pdf
- Supplementary Figure S5.pdf
- Supplementary Figure S6.pdf
- Supplementary Figure S7.pdf
- Supplementary Figure_Legend.pdf
