# Supplementary material for: Pan-Genome-Based Characterization of the SRS Transcription Factor Family in Foxtail Millet
Source: Plants (Basel). 2025 Apr 21;14(8):1257. doi: 10.3390/plants14081257 (PMC12030303; doi:10.3390/plants14081257)
Supplement: Supplementary file 1 [file plants-14-01257-s001.zip › plants-3532630-supplementary.xlsx]

## Sheet: Supplementary Table S1
Supplementary Table S1. The distribution of SiSRS in the foxtail millet pan-genome
Sample	Type	SiSRS Gene Family Members								Lost Gene	Dual Copies Gene
C16	more than 6 members	C16_SiSRS1_2	C16_SiSRS2_2	C16_SiSRS3_3	C16_SiSRS4_4	C16_SiSRS5_5	C16_SiSRS6_6	C16_00G00000284_SRS2.1			SiSRS2
L3	more than 6 members	L3_SiSRS1_2	L3_SiSRS2_2	L3_SiSRS3_3	L3_SiSRS4_4	L3_SiSRS5_5	L3_SiSRS6_6	L3_00G00000362_SRS4.1			SiSRS4
L10	more than 6 members	L10_SiSRS1_2	L10_SiSRS2_2	L10_SiSRS3_3	L10_SiSRS4_4	L10_SiSRS5_5	L10_SiSRS6_6	L10_SRS3.1_3D8			SiSRS3
Q1	more than 6 members	Q1_SiSRS1_2	Q1_SiSRS2_2	Q1_SRS3_3T8	Q1_SiSRS4_4	Q1_SiSRS5_5	Q1_SiSRS6_6	Q1_00G00000344_SRS4.1			SiSRS4
Q3	more than 6 members	Q3_SiSRS1_2	Q3_SiSRS2_2	Q3_SiSRS3_3	Q3_SiSRS4_4	Q3_SiSRS5_5	Q3_SiSRS6_6	Q3_00G00000941_SRS6.1			SiSRS6
Q4	more than 6 members	Q4_SiSRS1_2	Q4_SiSRS2_2	Q4_SiSRS3_3	Q4_SiSRS4_4	Q4_SiSRS5_5	Q4_SiSRS5.1_5	Q4_SiSRS6_6			SiSRS5
Q9	more than 6 members	Q9_SiSRS1_2	Q9_SiSRS2_2	Q9_SiSRS3_3	Q9_SiSRS4_4	Q9_SiSRS5_5	Q9_SiSRS5.1_5	Q9_SiSRS6_6			SiSRS5
Q12	more than 6 members	Q12_SiSRS1_2	Q12_SiSRS2_2	Q12_SiSRS3_3	Q12_SiSRS4_4	Q12_SiSRS5_5	Q12_SiSRS5.1_5	Q12_SiSRS6_6			SiSRS5
Q13	more than 6 members	Q13_SiSRS1_2	Q13_SiSRS2_2	Q13_SiSRS3_3	Q13_SiSRS3.1_3	Q13_SiSRS4_4	Q13_SiSRS5_5	Q13_SiSRS6_6	Q13_SiSRS6.1_6		SiSRS3、SiSRS6
Q14	more than 6 members	Q14_SiSRS1_2	Q14_SiSRS2_2	Q14_SRS2.1_2D9	Q14_SiSRS3_3	Q14_SiSRS4_4	Q14_SiSRS5_5	Q14_SiSRS6_6			SiSRS2
Q15	more than 6 members	Q15_SiSRS1_2	Q15_SiSRS2_2	Q15_SiSRS3_3	Q15_SRS3.1_2D9	Q15_SiSRS4_4	Q15_SiSRS5_5	Q15_SiSRS6_6			SiSRS3
Q31	more than 6 members	Q31_SiSRS1_2	Q31_SiSRS2_2	Q31_SiSRS3_3	Q31_SiSRS4_4	Q31_SiSRS5_5	Q31_SiSRS5.1_5	Q31_SiSRS6_6			SiSRS5
Q35	more than 6 members	Q35_SiSRS1_2	Q35_SiSRS2_2	Q35_SiSRS3_3	Q35_SiSRS4_4	Q35_SiSRS5_5	Q35_SiSRS6_6	Q35_00G00000109_SRS2.1			SiSRS2
C4	less than 6 members	C4_SiSRS1_2	C4_SiSRS2_2	C4_SiSRS3_3	C4_SiSRS4_4	C4_SiSRS6_6				SiSRS5
L7	less than 6 members	L7_SiSRS2_2	L7_SiSRS3_2	L7_SiSRS4_3	L7_SiSRS5_4	L7_SiSRS6_6				SiSRS1
L20	less than 6 members	L20_SiSRS1_2	L20_SiSRS2_2	L20_SiSRS4_4	L20_SiSRS5_5	L20_SiSRS6_6				SiSRS3
L24	less than 6 members	L24_SiSRS1_2	L24_SiSRS2_2	L24_SiSRS3_3	L24_SiSRS5_5	L24_SiSRS6_6				SiSRS4
L34	less than 6 members	L34_SiSRS1_2	L34_SiSRS3_3	L34_SiSRS4_4	L34_SiSRS5_5	L34_SiSRS6_6				SiSRS2
L35	less than 6 members	L35_SiSRS1_2	L35_SiSRS2_2	L35_SiSRS3_3	L35_SiSRS5_5	L35_SiSRS6_6				SiSRS4
Q24	less than 6 members	Q24_SiSRS1_2	Q24_SiSRS2_2	Q24_SiSRS3_3	Q24_SiSRS4_4	Q24_SiSRS5_5				SiSRS6
Q33	less than 6 members	Q33_SiSRS1_2	Q33_SiSRS2_2	Q33_SiSRS3_3	Q33_SiSRS4_4	Q33_SiSRS6_6				SiSRS5
C1	6 members	C1_SiSRS1_2	C1_SiSRS2_2	C1_SiSRS3_3	C1_SiSRS4_4	C1_SiSRS5_5	C1_SiSRS6_6
C2	6 members	C2_SiSRS1_2	C2_SiSRS2_2	C2_SiSRS3_3	C2_SiSRS4_4	C2_SiSRS5_5	C2_SiSRS6_6
C3	6 members	C3_SiSRS1_2	C3_SiSRS2_2	C3_SiSRS3_3	C3_SiSRS4_4	C3_SiSRS5_5	C3_SiSRS6_6
C5	6 members	C5_SiSRS1_2	C5_SiSRS2_2	C5_SiSRS3_3	C5_SiSRS4_4	C5_SiSRS5_5	C5_SiSRS6_6
C6	6 members	C6_SiSRS1_2	C6_SiSRS2_2	C6_SiSRS3_3	C6_SiSRS4_4	C6_SiSRS5_5	C6_SiSRS6_6
C7	6 members	C7_SiSRS1_2	C7_SiSRS2_2	C7_SiSRS3_3	C7_SiSRS4_4	C7_SiSRS5_5	C7_SiSRS6_6
C8	6 members	C8_SiSRS1_2	C8_SiSRS2_2	C8_SiSRS3_3	C8_SiSRS4_4	C8_SiSRS5_5	C8_SiSRS6_6
C9	6 members	C9_SiSRS1_2	C9_SiSRS2_2	C9_SiSRS3_3	C9_SiSRS4_4	C9_SiSRS5_5	C9_SiSRS6_6
C10	6 members	C10_SiSRS1_2	C10_SiSRS2_2	C10_SiSRS3_3	C10_SiSRS4_4	C10_SiSRS5_5	C10_SiSRS6_6
C12	6 members	C12_SiSRS1_2	C12_SiSRS2_2	C12_SiSRS3_3	C12_SiSRS4_4	C12_SiSRS5_5	C12_SiSRS6_6
C13	6 members	C13_SiSRS1_2	C13_SiSRS2_2	C13_SiSRS3_3	C13_SiSRS4_4	C13_SiSRS5_5	C13_SiSRS6_6
C14	6 members	C14_SiSRS1_2	C14_SiSRS2_2	C14_SiSRS3_3	C14_SiSRS4_4	C14_SiSRS5_5	C14_SiSRS6_6
C15	6 members	C15_SiSRS1_2	C15_SiSRS2_2	C15_SiSRS3_6T3	C15_SiSRS4_4	C15_SiSRS5_5	C15_SiSRS6_6
C17	6 members	C17_SiSRS1_2	C17_SiSRS2_2	C17_SiSRS3_3	C17_SiSRS4_4	C17_SiSRS5_5	C17_SiSRS6_6
C18	6 members	C18_SiSRS1_2	C18_SiSRS2_2	C18_SiSRS3_3	C18_SiSRS4_4	C18_SiSRS5_5	C18_SiSRS6_6
C19	6 members	C19_SiSRS1_2	C19_SiSRS2_2	C19_SiSRS3_3	C19_SiSRS4_4	C19_SiSRS5_5	C19_SiSRS6_6
C20	6 members	C20_SiSRS1_2	C20_SiSRS2_2	C20_SiSRS3_3	C20_SiSRS4_4	C20_SiSRS5_5	C20_SiSRS6_6
C21	6 members	C21_SiSRS1_2	C21_SiSRS2_2	C21_SiSRS3_3	C21_SiSRS4_4	C21_SiSRS5_5	C21_SiSRS6_6
C22	6 members	C22_SiSRS1_2	C22_SiSRS2_2	C22_SiSRS3_3	C22_SiSRS4_4	C22_SiSRS5_5	C22_SiSRS6_6
C23	6 members	C23_SiSRS1_2	C23_SiSRS2_2	C23_SiSRS3_3	C23_SiSRS4_4	C23_SiSRS5_5	C23_SiSRS6_6
C24	6 members	C24_SiSRS1_2	C24_SiSRS2_2	C24_SiSRS3_3	C24_SiSRS4_4	C24_SiSRS5_5	C24_SiSRS6_6
C25	6 members	C25_SiSRS1_2	C25_SiSRS2_2	C25_SiSRS3_3	C25_SiSRS4_4	C25_SiSRS5_5	C25_SiSRS6_6
C26	6 members	C26_SiSRS1_2	C26_SiSRS2_2	C26_SiSRS3_3	C26_SiSRS4_4	C26_SiSRS5_5	C26_SiSRS6_6T1
C27	6 members	C27_SiSRS1_2	C27_SiSRS2_2	C27_SiSRS3_3	C27_SiSRS4_4T7	C27_SiSRS5_5	C27_SiSRS6_6
C28	6 members	C28_SiSRS1_2	C28_SiSRS2_2	C28_SiSRS3_3	C28_SiSRS4_4	C28_SiSRS5_5	C28_SiSRS6_6
C29	6 members	C29_SiSRS1_2	C29_SiSRS2_2	C29_SiSRS3_3	C29_SiSRS4_4	C29_SiSRS5_5	C29_SiSRS6_6T5
C31	6 members	C31_SiSRS1_2	C31_SiSRS2_2	C31_SiSRS3_3	C31_SiSRS4_4	C31_SiSRS5_5	C31_SiSRS6_6
C32	6 members	C32_SiSRS1_2	C32_SiSRS2_2	C32_SiSRS3_3	C32_SiSRS4_4	C32_SiSRS5_5	C32_SiSRS6_6
C33	6 members	C33_SiSRS1_2	C33_SiSRS2_2	C33_SiSRS3_3	C33_SiSRS4_4	C33_SiSRS5_5	C33_SiSRS6_6
C34	6 members	C34_SiSRS1_2	C34_SiSRS2_2	C34_SiSRS3_3	C34_SiSRS4_4	C34_SiSRS5_5	C34_SiSRS6_6
C35	6 members	C35_SiSRS1_2	C35_SiSRS2_2	C35_SiSRS3_3	C35_SiSRS4_4	C35_SiSRS5_5	C35_SiSRS6_6
C36	6 members	C36_SiSRS1_2	C36_SiSRS2_2	C36_SiSRS3_3	C36_SiSRS4_4	C36_SiSRS5_5	C36_SiSRS6_6
Ci846	6 members	Ci846_SiSRS1_2	Ci846_SiSRS2_2	Ci846_SiSRS3_3	Ci846_SiSRS4_4	Ci846_SiSRS5_5	Ci846_SiSRS6_6
L1	6 members	L1_SiSRS1_2	L1_SiSRS2_2	L1_SiSRS3_3	L1_SiSRS4_4	L1_SiSRS5_5	L1_SiSRS6_6
L2	6 members	L2_SiSRS1_2	L2_SiSRS2_2	L2_SiSRS3_3	L2_SiSRS4_4	L2_SiSRS5_5	L2_SiSRS6_6
L4	6 members	L4_SiSRS1_2	L4_SiSRS2_2	L4_SiSRS3_3	L4_SiSRS4_4	L4_SiSRS5_5	L4_SiSRS6_6
L5	6 members	L5_SiSRS1_2	L5_SiSRS2_2	L5_SiSRS3_3	L5_SiSRS4_4	L5_SiSRS5_5	L5_SiSRS6_6
L6	6 members	L6_SiSRS1_2	L6_SiSRS2_2	L6_SiSRS3_3	L6_SiSRS4_4	L6_SiSRS5_5	L6_SiSRS6_6
L8	6 members	L8_SiSRS1_2	L8_SiSRS2_2	L8_SiSRS3_3	L8_SiSRS4_4	L8_SiSRS5_5	L8_SiSRS6_6
L9	6 members	L9_SiSRS1_2	L9_SiSRS2_2	L9_SiSRS3_3	L9_SiSRS4_4	L9_SiSRS5_5	L9_SiSRS6_6
L11	6 members	L11_SiSRS1_2	L11_SiSRS2_2	L11_SiSRS3_3	L11_SiSRS4_4T2	L11_SiSRS5_5	L11_SiSRS6_6T5
L12	6 members	L12_SiSRS1_2	L12_SiSRS2_2	L12_SiSRS3_3	L12_SiSRS4_4	L12_SiSRS5_5	L12_SiSRS6_6
L13	6 members	L13_SiSRS1_2	L13_SiSRS2_2	L13_SiSRS3_3	L13_SiSRS4_4	L13_SiSRS5_5	L13_SiSRS6_6
L14	6 members	L14_SiSRS1_2	L14_SiSRS2_2T4	L14_SiSRS3_3	L14_SiSRS4_4	L14_SiSRS5_5	L14_SiSRS6_6
L15	6 members	L15_SiSRS1_2	L15_SiSRS2_2	L15_SiSRS3_3	L15_SiSRS4_4	L15_SiSRS5_5	L15_SiSRS6_6
L16	6 members	L16_SiSRS1_2	L16_SiSRS2_2	L16_SiSRS3_3	L16_SiSRS4_4	L16_SiSRS5_5	L16_SiSRS6_6
L17	6 members	L17_SiSRS1_2	L17_SiSRS2_2	L17_SiSRS3_3	L17_SiSRS4_4	L17_SiSRS5_5	L17_SiSRS6_6
L18	6 members	L18_SiSRS1_2	L18_SiSRS2_2	L18_SiSRS3_3	L18_SiSRS4_4	L18_SiSRS5_5	L18_SiSRS6_6
L19	6 members	L19_SiSRS1_2	L19_SiSRS2_2	L19_SiSRS3_3	L19_SiSRS4_4	L19_SiSRS5_5	L19_SiSRS6_6
L21	6 members	L21_SiSRS1_2	L21_SiSRS2_2	L21_SiSRS3_3	L21_SiSRS4_4	L21_SiSRS5_5	L21_SiSRS6_6
L22	6 members	L22_SiSRS1_2	L22_SiSRS2_2	L22_SiSRS3_3	L22_SiSRS4_4	L22_SiSRS5_5	L22_SiSRS6_6
L23	6 members	L23_SiSRS1_2T5	L23_SiSRS2_2	L23_SiSRS3_3	L23_SiSRS4_4	L23_SiSRS5_5	L23_SiSRS6_6
L25	6 members	L25_SiSRS1_2	L25_SiSRS2_2	L25_SiSRS3_3	L25_SiSRS4_4	L25_SiSRS5_5	L25_SiSRS6_6
L26	6 members	L26_SiSRS1_2	L26_SiSRS2_2	L26_SiSRS3_3	L26_SiSRS4_4	L26_SiSRS5_5	L26_SiSRS6_6
L27	6 members	L27_SiSRS1_2	L27_SiSRS2_2	L27_SiSRS3_3	L27_SiSRS4_4	L27_SiSRS5_5	L27_SiSRS6_6
L28	6 members	L28_SiSRS1_2	L28_SiSRS2_2	L28_SiSRS3_3	L28_SiSRS4_4	L28_SiSRS5_5	L28_SiSRS6_6
L29	6 members	L29_SiSRS1_2	L29_SiSRS2_2	L29_SiSRS3_3	L29_SiSRS4_4	L29_SiSRS5_5	L29_SiSRS6_6
L30	6 members	L30_SiSRS1_2	L30_SiSRS2_2	L30_SiSRS3_3	L30_SiSRS4_4	L30_SiSRS5_5	L30_SiSRS6_6
L31	6 members	L31_SiSRS1_2	L31_SiSRS2_2	L31_SiSRS3_3	L31_SiSRS4_4	L31_SiSRS5_5	L31_SiSRS6_6
L32	6 members	L32_SiSRS1_2	L32_SiSRS2_2	L32_SiSRS3_3	L32_SiSRS4_4	L32_SiSRS5_5	L32_SiSRS6_6
L33	6 members	L33_SiSRS1_2	L33_SiSRS2_2	L33_SiSRS3_3	L33_SiSRS4_4	L33_SiSRS5_5	L33_SiSRS6_6
L36	6 members	L36_SiSRS1_2	L36_SiSRS2_2	L36_SiSRS3_3	L36_SiSRS4_4	L36_SiSRS5_5	L36_SiSRS6_6
L37	6 members	L37_SiSRS1_2	L37_SiSRS2_2	L37_SiSRS3_3	L37_SiSRS4_4	L37_SiSRS5_5	L37_SiSRS6_6
L38	6 members	L38_SiSRS1_2	L38_SiSRS2_2	L38_SiSRS3_3	L38_SiSRS4_4	L38_SiSRS5_5	L38_SiSRS6_6
L39	6 members	L39_SiSRS1_2	L39_SiSRS2_2	L39_SiSRS3_3	L39_SiSRS4_4	L39_SiSRS5_5	L39_SiSRS6_6
Me34V	6 members	Me34V_SiSRS1_2	Me34V_SiSRS3_3	Me34V_SiSRS4_4	Me34V_SiSRS5_5	Me34V_SiSRS6_6	Me34V_SiSRS6.1_6			SiSRS2	SiSRS6
Q2	6 members	Q2_SiSRS1_2	Q2_SiSRS2_2	Q2_SiSRS3_3	Q2_SiSRS4_4	Q2_SiSRS5_5	Q2_SiSRS6_6
Q6	6 members	Q6_SiSRS1_2	Q6_SiSRS2_2	Q6_SiSRS3_3	Q6_SiSRS4_4	Q6_SiSRS5_5	Q6_SiSRS6_6
Q7	6 members	Q7_SiSRS1_2	Q7_SiSRS2_2	Q7_SiSRS3_3	Q7_SiSRS4_4	Q7_SiSRS5_5	Q7_SiSRS6_6
Q10	6 members	Q10_SiSRS1_2	Q10_SiSRS2_2	Q10_SiSRS3_3	Q10_SiSRS4_4	Q10_SiSRS5_5	Q10_SiSRS6_6
Q11	6 members	Q11_SiSRS1_2	Q11_SiSRS2_2	Q11_SiSRS3_3	Q11_SiSRS4_4	Q11_SiSRS5_5	Q11_SiSRS6_6
Q16	6 members	Q16_SiSRS1_2	Q16_SiSRS2_2	Q16_SiSRS3_3	Q16_SiSRS4_4	Q16_SiSRS5_5	Q16_SiSRS6_6
Q17	6 members	Q17_SiSRS1_2	Q17_SiSRS2_2	Q17_SiSRS3_3	Q17_SiSRS4_4	Q17_SiSRS5_5	Q17_SiSRS6_6
Q18	6 members	Q18_SiSRS1_2	Q18_SiSRS2_2	Q18_SiSRS3_3	Q18_SiSRS4_4	Q18_SiSRS5_5	Q18_SiSRS6_6
Q19	6 members	Q19_SiSRS1_2	Q19_SiSRS2_2	Q19_SiSRS3_3	Q19_SiSRS4_4	Q19_SiSRS5_5	Q19_SiSRS6_6
Q20	6 members	Q20_SiSRS1_2	Q20_SiSRS2_2	Q20_SiSRS3_3	Q20_SiSRS4_4	Q20_SiSRS5_5	Q20_SiSRS6_6
Q21	6 members	Q21_SiSRS1_2	Q21_SiSRS2_2	Q21_SiSRS3_3	Q21_SiSRS4_4	Q21_SiSRS5_5	Q21_SiSRS6_6
Q22	6 members	Q22_SiSRS1_2	Q22_SiSRS2_2	Q22_SiSRS3_3	Q22_SiSRS4_4	Q22_SiSRS5_5	Q22_SiSRS6_6
Q23	6 members	Q23_SiSRS1_2	Q23_SiSRS2_2	Q23_SiSRS3_3	Q23_SiSRS4_4	Q23_SiSRS5_5	Q23_SiSRS6_6
Q25	6 members	Q25_SiSRS1_2T7	Q25_SiSRS2_2	Q25_SiSRS3_3	Q25_SiSRS4_4	Q25_SiSRS5_5	Q25_SiSRS6_6
Q26	6 members	Q26_SiSRS1_2	Q26_SiSRS2_2	Q26_SiSRS3_3	Q26_SiSRS4_4	Q26_SiSRS5_5	Q26_SiSRS6_6
Q28	6 members	Q28_SiSRS1_2	Q28_SiSRS2_2	Q28_SiSRS3_3T5	Q28_SiSRS4_4	Q28_SiSRS5_5	Q28_SiSRS6_6
Q29	6 members	Q29_SiSRS1_2	Q29_SiSRS2_2	Q29_SiSRS3_3	Q29_SiSRS4_4	Q29_SiSRS5_5	Q29_SiSRS6_6
Q30	6 members	Q30_SiSRS1_2	Q30_SiSRS2_2	Q30_SiSRS3_3T2	Q30_SiSRS4_4	Q30_SiSRS5_5	Q30_SiSRS6_6
Q32	6 members	Q32_SiSRS1_2	Q32_SiSRS2_2	Q32_SiSRS3_3	Q32_SiSRS4_4	Q32_SiSRS5_5	Q32_SiSRS6_6
Q34	6 members	Q34_SiSRS1_2	Q34_SiSRS2_2	Q34_SiSRS3_3	Q34_SiSRS4_4	Q34_SiSRS5_5	Q34_SiSRS6_6
Q36	6 members	Q36_SiSRS1_2	Q36_SiSRS2_2	Q36_SiSRS3_3	Q36_SiSRS4_4	Q36_SiSRS5_5	Q36_SiSRS6_6
Q37	6 members	Q37_SiSRS1_2	Q37_SiSRS2_2	Q37_SiSRS3_3	Q37_SiSRS4_4	Q37_SiSRS5_5	Q37_SiSRS6_6
Yugu18	6 members	Yugu18_SiSRS1_2	Yugu18_SiSRS2_2	Yugu18_SiSRS3_3	Yugu18_SiSRS4_4	Yugu18_SiSRS5_5	Yugu18_SiSRS6_6
xm	6 members	xm_SiSRS1_2	xm_SiSRS2_2	xm_SiSRS3_3	xm_SiSRS4_4	xm_SiSRS5_5	xm_SiSRS6_6
Yugu1(T2T)	6 members	Yu1_SiSRS1_2	Yu1_SiSRS2_2	Yu1_SiSRS3_3	Yu1_SiSRS4_4	Yu1_SiSRS5_5	Yu1_SiSRS6_6
Note: The genes in red font in the table are those not assembled onto the chromosomal intervals.

## Sheet: Supplementary Table S2
Supplementary Table S2. BLASTP results of all SRS members in the pan-genome against the T2T genome
nomenclature name	qseqid	sseqid	pident	length	mismatch	gapopen	qstart	qend	sstart	send	evalue	bitscore
C1_SiSRS1	C1_02G00010193	Yu1_SiSRS1	98.81	84	1	0	188	271	192	275	6.15e-55	171
C1_SiSRS2	C1_02G00010203	Yu1_SiSRS2	98.462	195	1	1	93	287	1	193	7.41e-85	245
C1_SiSRS3	C1_03G00014680	Yu1_SiSRS3	99.34	303	2	0	93	395	1	303	2.12e-147	410
C1_SiSRS4	C1_04G00021926	Yu1_SiSRS4	100	335	0	0	1	335	77	411	1.27e-138	389
C1_SiSRS5	C1_05G00027712	Yu1_SiSRS5	100	351	0	0	167	517	7	357	8.88e-148	417
C1_SiSRS6	C1_06G00031430	Yu1_SiSRS6	100	308	0	0	1	308	1	308	9.53e-138	382
C2_SiSRS1	C2_02G00010200	Yu1_SiSRS1	100	275	0	0	1	275	1	275	3.1e-133	372
C2_SiSRS2	C2_02G00010213	Yu1_SiSRS2	98.462	195	1	1	93	287	1	193	7.41e-85	245
C2_SiSRS3	C2_03G00014766	Yu1_SiSRS3	99.67	303	1	0	1	303	1	303	6.07e-149	410
C2_SiSRS4	C2_04G00022220	Yu1_SiSRS4	100	411	0	0	1	411	1	411	0	529
C2_SiSRS5	C2_05G00028078	Yu1_SiSRS5	100	253	0	0	116	368	105	357	1.3e-116	332
C2_SiSRS6	C2_06G00031895	Yu1_SiSRS6	100	308	0	0	1	308	1	308	9.53e-138	382
C3_SiSRS1	C3_02G00009609	Yu1_SiSRS1	95.549	337	0	1	1	337	1	322	3.32e-147	407
C3_SiSRS2	C3_02G00009620	Yu1_SiSRS2	98.462	195	1	1	93	287	1	193	7.41e-85	245
C3_SiSRS3	C3_03G00013873	Yu1_SiSRS3	99.67	303	1	0	1	303	1	303	6.07e-149	410
C3_SiSRS4	C3_04G00020717	Yu1_SiSRS4	100	411	0	0	1	411	1	411	0	529
C3_SiSRS5	C3_05G00026568	Yu1_SiSRS5	100	253	0	0	116	368	105	357	1.3e-116	332
C3_SiSRS6	C3_06G00030236	Yu1_SiSRS6	100	308	0	0	1	308	1	308	9.53e-138	382
C4_SiSRS1	C4_02G00010117	Yu1_SiSRS1	100	275	0	0	1	275	1	275	3.1e-133	372
C4_SiSRS2	C4_02G00010128	Yu1_SiSRS2	98.462	195	1	1	93	287	1	193	7.41e-85	245
C4_SiSRS3	C4_03G00014644	Yu1_SiSRS3	99.67	303	1	0	1	303	1	303	6.07e-149	410
C4_SiSRS4	C4_04G00021932	Yu1_SiSRS4	100	411	0	0	1	411	1	411	0	529
C4_SiSRS6	C4_06G00031282	Yu1_SiSRS6	100	308	0	0	1	308	1	308	9.53e-138	382
C5_SiSRS1	C5_02G00011181	Yu1_SiSRS1	95.549	337	0	1	1	337	1	322	3.32e-147	407
C5_SiSRS2	C5_02G00011191	Yu1_SiSRS2	98.462	195	1	1	93	287	1	193	7.41e-85	245
C5_SiSRS3	C5_03G00015815	Yu1_SiSRS3	99.67	303	1	0	1	303	1	303	6.07e-149	410
C5_SiSRS4	C5_04G00023013	Yu1_SiSRS4	100	411	0	0	1	411	1	411	0	529
C5_SiSRS5	C5_05G00028730	Yu1_SiSRS5	100	253	0	0	116	368	105	357	1.3e-116	332
C5_SiSRS6	C5_06G00032199	Yu1_SiSRS6	100	308	0	0	1	308	1	308	9.53e-138	382
C6_SiSRS1	C6_02G00011761	Yu1_SiSRS1	94.828	290	0	1	1	290	1	275	2.63e-129	362
C6_SiSRS2	C6_02G00011771	Yu1_SiSRS2	98.462	195	1	1	93	287	1	193	7.41e-85	245
C6_SiSRS3	C6_03G00016115	Yu1_SiSRS3	99.34	303	2	0	93	395	1	303	2.12e-147	410
C6_SiSRS4	C6_04G00023196	Yu1_SiSRS4	100	411	0	0	1	411	1	411	0	529
C6_SiSRS5	C6_05G00029824	Yu1_SiSRS5	100	351	0	0	167	517	7	357	8.88e-148	417
C6_SiSRS6	C6_06G00032985	Yu1_SiSRS6	100	308	0	0	1	308	1	308	9.53e-138	382
C7_SiSRS1	C7_02G00009563	Yu1_SiSRS1	92.582	337	10	1	1	337	1	322	1.96e-129	362
C7_SiSRS2	C7_02G00008738	Yu1_SiSRS2	98.462	195	1	1	93	287	1	193	7.41e-85	245
C7_SiSRS3	C7_03G00013962	Yu1_SiSRS3	99.273	275	2	0	61	335	29	303	3.37e-127	356
C7_SiSRS4	C7_04G00021245	Yu1_SiSRS4	100	411	0	0	1	411	1	411	0	529
C7_SiSRS5	C7_05G00027000	Yu1_SiSRS5	100	253	0	0	116	368	105	357	1.3e-116	332
C7_SiSRS6	C7_06G00030683	Yu1_SiSRS6	99.026	308	2	1	1	307	1	308	4.26e-136	377
C8_SiSRS1	C8_02G00009797	Yu1_SiSRS1	95.549	337	0	1	1	337	1	322	3.32e-147	407
C8_SiSRS2	C8_02G00009807	Yu1_SiSRS2	98.462	195	1	1	93	287	1	193	7.41e-85	245
C8_SiSRS3	C8_03G00014363	Yu1_SiSRS3	100	303	0	0	93	395	1	303	4.97e-148	411
C8_SiSRS4	C8_04G00021520	Yu1_SiSRS4	100	411	0	0	1	411	1	411	0	529
C8_SiSRS5	C8_05G00027305	Yu1_SiSRS5	100	253	0	0	116	368	105	357	1.3e-116	332
C8_SiSRS6	C8_06G00031162	Yu1_SiSRS6	99.026	308	2	1	1	307	1	308	4.26e-136	377
C9_SiSRS1	C9_02G00009385	Yu1_SiSRS1	95.549	337	0	1	1	337	1	322	3.32e-147	407
C9_SiSRS2	C9_02G00009396	Yu1_SiSRS2	98.462	195	1	1	93	287	1	193	7.41e-85	245
C9_SiSRS3	C9_03G00013803	Yu1_SiSRS3	100	303	0	0	1	303	1	303	1.26e-149	411
C9_SiSRS4	C9_04G00020914	Yu1_SiSRS4	100	411	0	0	1	411	1	411	0	529
C9_SiSRS5	C9_05G00026578	Yu1_SiSRS5	100	351	0	0	167	517	7	357	8.88e-148	417
C9_SiSRS6	C9_06G00030170	Yu1_SiSRS6	99.026	308	2	1	1	307	1	308	4.26e-136	377
C10_SiSRS1	C10_02G00009500	Yu1_SiSRS1	95.549	337	0	1	1	337	1	322	3.32e-147	407
C10_SiSRS2	C10_02G00009510	Yu1_SiSRS2	98.462	195	1	1	93	287	1	193	7.41e-85	245
C10_SiSRS3	C10_03G00014006	Yu1_SiSRS3	99.34	303	2	0	93	395	1	303	2.12e-147	410
C10_SiSRS4	C10_04G00021202	Yu1_SiSRS4	100	411	0	0	1	411	1	411	0	529
C10_SiSRS5	C10_05G00027048	Yu1_SiSRS5	100	253	0	0	116	368	105	357	1.3e-116	332
C10_SiSRS6	C10_06G00030785	Yu1_SiSRS6	99.026	308	2	1	1	307	1	308	4.26e-136	377
C12_SiSRS1	C12_02G00009799	Yu1_SiSRS1	95.549	337	0	1	1	337	1	322	3.32e-147	407
C12_SiSRS2	C12_02G00009809	Yu1_SiSRS2	98.462	195	1	1	93	287	1	193	7.41e-85	245
C12_SiSRS3	C12_03G00014155	Yu1_SiSRS3	99.34	303	2	0	224	526	1	303	1.05e-145	410
C12_SiSRS4	C12_04G00021171	Yu1_SiSRS4	100	411	0	0	1	411	1	411	0	529
C12_SiSRS5	C12_05G00026943	Yu1_SiSRS5	100	253	0	0	116	368	105	357	1.3e-116	332
C12_SiSRS6	C12_06G00030607	Yu1_SiSRS6	99.026	308	2	1	1	307	1	308	4.26e-136	377
C13_SiSRS1	C13_02G00009671	Yu1_SiSRS1	91.988	337	11	2	1	336	1	322	1.34e-144	401
C13_SiSRS2	C13_02G00009681	Yu1_SiSRS2	98.462	195	1	1	93	287	1	193	7.41e-85	245
C13_SiSRS3	C13_03G00014193	Yu1_SiSRS3	100	303	0	0	93	395	1	303	4.97e-148	411
C13_SiSRS4	C13_04G00021099	Yu1_SiSRS4	100	411	0	0	1	411	1	411	0	529
C13_SiSRS5	C13_05G00026902	Yu1_SiSRS5	100	253	0	0	116	368	105	357	1.3e-116	332
C13_SiSRS6	C13_06G00030520	Yu1_SiSRS6	100	308	0	0	1	308	1	308	9.53e-138	382
C14_SiSRS1	C14_02G00009510	Yu1_SiSRS1	95.549	337	0	1	1	337	1	322	3.32e-147	407
C14_SiSRS2	C14_02G00009520	Yu1_SiSRS2	98.462	195	1	1	93	287	1	193	7.41e-85	245
C14_SiSRS3	C14_03G00013931	Yu1_SiSRS3	100	303	0	0	1	303	1	303	1.26e-149	411
C14_SiSRS4	C14_04G00018013	Yu1_SiSRS4	100	411	0	0	1	411	1	411	0	529
C14_SiSRS5	C14_05G00027098	Yu1_SiSRS5	100	351	0	0	167	517	7	357	8.88e-148	417
C14_SiSRS6	C14_06G00030720	Yu1_SiSRS6	100	308	0	0	1	308	1	308	9.53e-138	382
C15_SiSRS1	C15_02G00010006	Yu1_SiSRS1	94.828	290	0	1	1	290	1	275	2.63e-129	362
C15_SiSRS2	C15_02G00010016	Yu1_SiSRS2	98.462	195	1	1	93	287	1	193	7.41e-85	245
C15_SiSRS3	C15_03G00014321	Yu1_SiSRS3	99.34	303	2	0	93	395	1	303	2.12e-147	410
C15_SiSRS4	C15_04G00021815	Yu1_SiSRS4	100	411	0	0	1	411	1	411	0	529
C15_SiSRS5	C15_05G00027806	Yu1_SiSRS5	100	253	0	0	116	368	105	357	1.3e-116	332
C15_SiSRS6_6T3	C15_03G00013741	Yu1_SiSRS6	100	308	0	0	1	308	1	308	9.53e-138	382
C16_00G00000284_SiSRS2.1	C16_00G00000284	Yu1_SiSRS2	98.462	195	1	1	93	287	1	193	7.41e-85	245
C16_SiSRS1	C16_02G00009864	Yu1_SiSRS1	95.549	337	0	1	1	337	1	322	3.32e-147	407
C16_SiSRS2	C16_02G00009881	Yu1_SiSRS2	98.462	195	1	1	93	287	1	193	7.41e-85	245
C16_SiSRS3	C16_03G00014223	Yu1_SiSRS3	100	303	0	0	1	303	1	303	1.26e-149	411
C16_SiSRS4	C16_04G00021091	Yu1_SiSRS4	100	411	0	0	1	411	1	411	0	529
C16_SiSRS5	C16_05G00026884	Yu1_SiSRS5	100	351	0	0	167	517	7	357	8.88e-148	417
C16_SiSRS6	C16_06G00030349	Yu1_SiSRS6	100	308	0	0	1	308	1	308	9.53e-138	382
C17_SiSRS1	C17_02G00009553	Yu1_SiSRS1	95.549	337	0	1	1	337	1	322	3.32e-147	407
C17_SiSRS2	C17_02G00009563	Yu1_SiSRS2	98.462	195	1	1	93	287	1	193	7.41e-85	245
C17_SiSRS3	C17_03G00013913	Yu1_SiSRS3	99.67	303	1	0	1	303	1	303	6.07e-149	410
C17_SiSRS4	C17_04G00020848	Yu1_SiSRS4	100	411	0	0	1	411	1	411	0	529
C17_SiSRS5	C17_05G00026530	Yu1_SiSRS5	100	253	0	0	116	368	105	357	1.3e-116	332
C17_SiSRS6	C17_06G00030108	Yu1_SiSRS6	100	308	0	0	1	308	1	308	9.53e-138	382
C18_SiSRS1	C18_02G00009550	Yu1_SiSRS1	95.549	337	0	1	1	337	1	322	3.32e-147	407
C18_SiSRS2	C18_02G00009561	Yu1_SiSRS2	98.462	195	1	1	93	287	1	193	7.41e-85	245
C18_SiSRS3	C18_03G00014064	Yu1_SiSRS3	99.67	303	1	0	1	303	1	303	6.07e-149	410
C18_SiSRS4	C18_04G00021266	Yu1_SiSRS4	100	411	0	0	1	411	1	411	0	529
C18_SiSRS5	C18_05G00027065	Yu1_SiSRS5	100	253	0	0	116	368	105	357	1.3e-116	332
C18_SiSRS6	C18_06G00030804	Yu1_SiSRS6	99.026	308	2	1	1	307	1	308	4.26e-136	377
C19_SiSRS1	C19_02G00010044	Yu1_SiSRS1	94.828	290	0	1	1	290	1	275	2.63e-129	362
C19_SiSRS2	C19_02G00010055	Yu1_SiSRS2	98.462	195	1	1	93	287	1	193	7.41e-85	245
C19_SiSRS3	C19_03G00014594	Yu1_SiSRS3	100	303	0	0	1	303	1	303	1.26e-149	411
C19_SiSRS4	C19_04G00021542	Yu1_SiSRS4	100	335	0	0	1	335	77	411	1.27e-138	389
C19_SiSRS5	C19_05G00027238	Yu1_SiSRS5	100	351	0	0	167	517	7	357	8.88e-148	417
C19_SiSRS6	C19_06G00030716	Yu1_SiSRS6	100	308	0	0	1	308	1	308	9.53e-138	382
C20_SiSRS1	C20_02G00009550	Yu1_SiSRS1	95.549	337	0	1	1	337	1	322	3.32e-147	407
C20_SiSRS2	C20_02G00009560	Yu1_SiSRS2	98.462	195	1	1	93	287	1	193	7.41e-85	245
C20_SiSRS3	C20_03G00014066	Yu1_SiSRS3	100	303	0	0	1	303	1	303	1.26e-149	411
C20_SiSRS4	C20_04G00021579	Yu1_SiSRS4	100	411	0	0	1	411	1	411	0	529
C20_SiSRS5	C20_05G00027467	Yu1_SiSRS5	100	351	0	0	167	517	7	357	8.88e-148	417
C20_SiSRS6	C20_06G00031276	Yu1_SiSRS6	100	308	0	0	1	308	1	308	9.53e-138	382
C21_SiSRS1	C21_02G00009649	Yu1_SiSRS1	100	275	0	0	1	275	1	275	3.1e-133	372
C21_SiSRS2	C21_02G00009653	Yu1_SiSRS2	98.462	195	1	1	93	287	1	193	7.41e-85	245
C21_SiSRS3	C21_03G00014022	Yu1_SiSRS3	99.67	303	1	0	1	303	1	303	6.07e-149	410
C21_SiSRS4	C21_04G00021005	Yu1_SiSRS4	100	411	0	0	1	411	1	411	0	529
C21_SiSRS5	C21_05G00026732	Yu1_SiSRS5	100	253	0	0	116	368	105	357	1.3e-116	332
C21_SiSRS6	C21_06G00030253	Yu1_SiSRS6	100	308	0	0	1	308	1	308	9.53e-138	382
C22_SiSRS1	C22_02G00009667	Yu1_SiSRS1	95.549	337	0	1	1	337	1	322	3.32e-147	407
C22_SiSRS2	C22_02G00009678	Yu1_SiSRS2	98.462	195	1	1	93	287	1	193	7.41e-85	245
C22_SiSRS3	C22_03G00013932	Yu1_SiSRS3	99.67	303	1	0	1	303	1	303	6.07e-149	410
C22_SiSRS4	C22_04G00020903	Yu1_SiSRS4	100	411	0	0	1	411	1	411	0	529
C22_SiSRS5	C22_05G00026796	Yu1_SiSRS5	100	351	0	0	167	517	7	357	8.88e-148	417
C22_SiSRS6	C22_06G00030188	Yu1_SiSRS6	100	308	0	0	1	308	1	308	9.53e-138	382
C23_SiSRS1	C23_02G00009340	Yu1_SiSRS1	94.675	338	2	2	1	338	1	322	2.3e-145	403
C23_SiSRS2	C23_02G00009378	Yu1_SiSRS2	98.462	195	1	1	93	287	1	193	7.41e-85	245
C23_SiSRS3	C23_03G00013728	Yu1_SiSRS3	99.67	303	1	0	1	303	1	303	6.07e-149	410
C23_SiSRS4	C23_04G00020798	Yu1_SiSRS4	100	411	0	0	1	411	1	411	0	529
C23_SiSRS5	C23_05G00026682	Yu1_SiSRS5	100	351	0	0	167	517	7	357	8.88e-148	417
C23_SiSRS6	C23_06G00030083	Yu1_SiSRS6	100	308	0	0	1	308	1	308	9.53e-138	382
C24_SiSRS1	C24_02G00010173	Yu1_SiSRS1	95.549	337	0	1	1	337	1	322	3.32e-147	407
C24_SiSRS2	C24_02G00010184	Yu1_SiSRS2	98.462	195	1	1	93	287	1	193	7.41e-85	245
C24_SiSRS3	C24_03G00014630	Yu1_SiSRS3	99.67	303	1	0	1	303	1	303	6.07e-149	410
C24_SiSRS4	C24_04G00021750	Yu1_SiSRS4	100	411	0	0	1	411	1	411	0	529
C24_SiSRS5	C24_05G00027387	Yu1_SiSRS5	100	351	0	0	167	517	7	357	8.88e-148	417
C24_SiSRS6	C24_06G00030869	Yu1_SiSRS6	100	308	0	0	1	308	1	308	9.53e-138	382
C25_SiSRS1	C25_02G00009482	Yu1_SiSRS1	95.549	337	0	1	1	337	1	322	3.32e-147	407
C25_SiSRS2	C25_02G00009492	Yu1_SiSRS2	98.462	195	1	1	1	195	1	193	5.54e-85	241
C25_SiSRS3	C25_03G00013751	Yu1_SiSRS3	99.67	303	1	0	1	303	1	303	6.07e-149	410
C25_SiSRS4	C25_04G00020684	Yu1_SiSRS4	100	411	0	0	1	411	1	411	0	529
C25_SiSRS5	C25_05G00026314	Yu1_SiSRS5	100	253	0	0	116	368	105	357	1.3e-116	332
C25_SiSRS6	C25_06G00029956	Yu1_SiSRS6	100	308	0	0	1	308	1	308	9.53e-138	382
C26_SiSRS1	C26_02G00009817	Yu1_SiSRS1	94.828	290	0	1	1	290	1	275	2.63e-129	362
C26_SiSRS2	C26_02G00009831	Yu1_SiSRS2	98.462	195	1	1	93	287	1	193	7.41e-85	245
C26_SiSRS3	C26_03G00014212	Yu1_SiSRS3	100	303	0	0	1	303	1	303	1.26e-149	411
C26_SiSRS4	C26_04G00021237	Yu1_SiSRS4	100	411	0	0	1	411	1	411	0	529
C26_SiSRS5	C26_05G00027153	Yu1_SiSRS5	100	253	0	0	116	368	105	357	1.3e-116	332
C26_SiSRS6_6T1	C26_01G00002640	Yu1_SiSRS6	100	308	0	0	1	308	1	308	9.53e-138	382
C27_SiSRS1	C27_02G00009711	Yu1_SiSRS1	95.549	337	0	1	1	337	1	322	3.32e-147	407
C27_SiSRS2	C27_02G00009721	Yu1_SiSRS2	98.462	195	1	1	93	287	1	193	7.41e-85	245
C27_SiSRS3	C27_03G00013913	Yu1_SiSRS3	100	303	0	0	233	535	1	303	4.23e-146	412
C27_SiSRS4_4T7	C27_07G00031151	Yu1_SiSRS4	100	411	0	0	1	411	1	411	0	529
C27_SiSRS5	C27_05G00026463	Yu1_SiSRS5	100	253	0	0	116	368	105	357	1.3e-116	332
C27_SiSRS6	C27_06G00029484	Yu1_SiSRS6	100	308	0	0	1	308	1	308	9.53e-138	382
C28_SiSRS1	C28_02G00009555	Yu1_SiSRS1	95.549	337	0	1	1	337	1	322	3.32e-147	407
C28_SiSRS2	C28_02G00009566	Yu1_SiSRS2	98.462	195	1	1	93	287	1	193	7.41e-85	245
C28_SiSRS3	C28_03G00014046	Yu1_SiSRS3	99.67	303	1	0	1	303	1	303	6.07e-149	410
C28_SiSRS4	C28_04G00021113	Yu1_SiSRS4	100	411	0	0	1	411	1	411	0	529
C28_SiSRS5	C28_05G00026859	Yu1_SiSRS5	100	253	0	0	116	368	105	357	1.3e-116	332
C28_SiSRS6	C28_06G00030459	Yu1_SiSRS6	100	308	0	0	1	308	1	308	9.53e-138	382
C29_SiSRS1	C29_02G00009649	Yu1_SiSRS1	100	275	0	0	1	275	1	275	3.1e-133	372
C29_SiSRS2	C29_02G00009660	Yu1_SiSRS2	98.462	195	1	1	93	287	1	193	7.41e-85	245
C29_SiSRS3	C29_03G00014082	Yu1_SiSRS3	99.67	303	1	0	1	303	1	303	6.07e-149	410
C29_SiSRS4	C29_04G00020956	Yu1_SiSRS4	100	411	0	0	1	411	1	411	0	529
C29_SiSRS5	C29_05G00026843	Yu1_SiSRS5	100	351	0	0	167	517	7	357	8.88e-148	417
C29_SiSRS6_6T5	C29_05G00022955	Yu1_SiSRS6	100	308	0	0	1	308	1	308	9.53e-138	382
C31_SiSRS1	C31_02G00010096	Yu1_SiSRS1	100	275	0	0	1	275	1	275	3.1e-133	372
C31_SiSRS2	C31_02G00010110	Yu1_SiSRS2	98.462	195	1	1	93	287	1	193	7.41e-85	245
C31_SiSRS3	C31_03G00014558	Yu1_SiSRS3	99.67	303	1	0	1	303	1	303	6.07e-149	410
C31_SiSRS4	C31_04G00021893	Yu1_SiSRS4	100	411	0	0	1	411	1	411	0	529
C31_SiSRS5	C31_05G00027744	Yu1_SiSRS5	100	253	0	0	116	368	105	357	1.3e-116	332
C31_SiSRS6	C31_06G00031491	Yu1_SiSRS6	100	308	0	0	1	308	1	308	9.53e-138	382
C32_SiSRS1	C32_02G00010158	Yu1_SiSRS1	95.549	337	0	1	1	337	1	322	3.32e-147	407
C32_SiSRS2	C32_02G00010169	Yu1_SiSRS2	98.462	195	1	1	93	287	1	193	7.41e-85	245
C32_SiSRS3	C32_03G00014645	Yu1_SiSRS3	99.67	303	1	0	1	303	1	303	6.07e-149	410
C32_SiSRS4	C32_04G00022078	Yu1_SiSRS4	100	411	0	0	1	411	1	411	0	529
C32_SiSRS5	C32_05G00028027	Yu1_SiSRS5	100	253	0	0	116	368	105	357	1.3e-116	332
C32_SiSRS6	C32_06G00031817	Yu1_SiSRS6	99.026	308	2	1	1	307	1	308	4.26e-136	377
C33_SiSRS1	C33_02G00009787	Yu1_SiSRS1	95.549	337	0	1	1	337	1	322	3.32e-147	407
C33_SiSRS2	C33_02G00009797	Yu1_SiSRS2	98.462	195	1	1	93	287	1	193	7.41e-85	245
C33_SiSRS3	C33_03G00014289	Yu1_SiSRS3	100	303	0	0	93	395	1	303	4.97e-148	411
C33_SiSRS4	C33_04G00021525	Yu1_SiSRS4	100	411	0	0	1	411	1	411	0	529
C33_SiSRS5	C33_05G00027174	Yu1_SiSRS5	100	253	0	0	116	368	105	357	1.3e-116	332
C33_SiSRS6	C33_06G00030724	Yu1_SiSRS6	100	308	0	0	1	308	1	308	9.53e-138	382
C34_SiSRS1	C34_02G00009609	Yu1_SiSRS1	94.828	290	0	1	1	290	1	275	2.63e-129	362
C34_SiSRS2	C34_02G00009619	Yu1_SiSRS2	98.462	195	1	1	93	287	1	193	7.41e-85	245
C34_SiSRS3	C34_03G00014165	Yu1_SiSRS3	100	303	0	0	1	303	1	303	1.26e-149	411
C34_SiSRS4	C34_04G00021606	Yu1_SiSRS4	100	411	0	0	1	411	1	411	0	529
C34_SiSRS5	C34_05G00027478	Yu1_SiSRS5	100	253	0	0	116	368	105	357	1.3e-116	332
C34_SiSRS6	C34_06G00031247	Yu1_SiSRS6	100	308	0	0	1	308	1	308	9.53e-138	382
C35_SiSRS1	C35_02G00009394	Yu1_SiSRS1	94.828	290	0	1	1	290	1	275	2.63e-129	362
C35_SiSRS2	C35_02G00009404	Yu1_SiSRS2	98.462	195	1	1	93	287	1	193	7.41e-85	245
C35_SiSRS3	C35_03G00013940	Yu1_SiSRS3	100	303	0	0	1	303	1	303	1.26e-149	411
C35_SiSRS4	C35_04G00021144	Yu1_SiSRS4	100	411	0	0	1	411	1	411	0	529
C35_SiSRS5	C35_05G00026963	Yu1_SiSRS5	100	253	0	0	116	368	105	357	1.3e-116	332
C35_SiSRS6	C35_06G00030752	Yu1_SiSRS6	100	308	0	0	1	308	1	308	9.53e-138	382
C36_SiSRS1	C36_02G00009749	Yu1_SiSRS1	94.828	290	0	1	1	290	1	275	2.63e-129	362
C36_SiSRS2	C36_02G00009759	Yu1_SiSRS2	98.462	195	1	1	93	287	1	193	7.41e-85	245
C36_SiSRS3	C36_03G00014321	Yu1_SiSRS3	100	303	0	0	1	303	1	303	1.26e-149	411
C36_SiSRS4	C36_04G00021545	Yu1_SiSRS4	100	411	0	0	1	411	1	411	0	529
C36_SiSRS5	C36_05G00027346	Yu1_SiSRS5	100	253	0	0	116	368	105	357	1.3e-116	332
C36_SiSRS6	C36_06G00031109	Yu1_SiSRS6	100	308	0	0	1	308	1	308	9.53e-138	382
Yugu18_SiSRS1	Yugu18_026933	Yu1_SiSRS1	100	275	0	0	1	275	1	275	3.22e-133	372
Yugu18_SiSRS2	Yugu18_029789	Yu1_SiSRS2	100	193	0	0	93	285	1	193	1.67e-87	251
Yugu18_SiSRS3	Yugu18_034085	Yu1_SiSRS3	100	303	0	0	1	303	1	303	1.3e-149	411
Yugu18_SiSRS4	Yugu18_002979	Yu1_SiSRS4	100	411	0	0	1	411	1	411	0	529
Yugu18_SiSRS5	Yugu18_021142	Yu1_SiSRS5	100	347	0	0	1	347	11	357	1.07e-146	408
Yugu18_SiSRS6	Yugu18_013772	Yu1_SiSRS6	100	308	0	0	1	308	1	308	9.9e-138	382
L1_SiSRS1	L1_02G00009730	Yu1_SiSRS1	100	275	0	0	1	275	1	275	3.1e-133	372
L1_SiSRS2	L1_02G00009741	Yu1_SiSRS2	98.462	195	1	1	93	287	1	193	7.41e-85	245
L1_SiSRS3	L1_03G00014280	Yu1_SiSRS3	100	303	0	0	1	303	1	303	1.26e-149	411
L1_SiSRS4	L1_04G00021266	Yu1_SiSRS4	100	335	0	0	1	335	77	411	1.27e-138	389
L1_SiSRS5	L1_05G00026919	Yu1_SiSRS5	100	351	0	0	167	517	7	357	8.88e-148	417
L1_SiSRS6	L1_06G00030447	Yu1_SiSRS6	100	308	0	0	1	308	1	308	9.53e-138	382
L2_SiSRS1	L2_02G00010330	Yu1_SiSRS1	100	275	0	0	1	275	1	275	3.1e-133	372
L2_SiSRS2	L2_02G00010341	Yu1_SiSRS2	98.462	195	1	1	93	287	1	193	7.41e-85	245
L2_SiSRS3	L2_03G00014795	Yu1_SiSRS3	100	303	0	0	1	303	1	303	1.26e-149	411
L2_SiSRS4	L2_04G00021808	Yu1_SiSRS4	100	335	0	0	1	335	77	411	1.27e-138	389
L2_SiSRS5	L2_05G00027453	Yu1_SiSRS5	100	351	0	0	167	517	7	357	8.88e-148	417
L2_SiSRS6	L2_06G00030962	Yu1_SiSRS6	100	308	0	0	1	308	1	308	9.53e-138	382
L3_00G00000362_SRS4.1	L3_00G00000362	Yu1_SiSRS4	100	335	0	0	1	335	77	411	1.27e-138	389
L3_SiSRS1	L3_02G00009914	Yu1_SiSRS1	100	275	0	0	1	275	1	275	3.1e-133	372
L3_SiSRS2	L3_02G00009927	Yu1_SiSRS2	98.462	195	1	1	93	287	1	193	7.41e-85	245
L3_SiSRS3	L3_03G00014452	Yu1_SiSRS3	99.67	303	1	0	1	303	1	303	6.07e-149	410
L3_SiSRS4	L3_04G00021230	Yu1_SiSRS4	100	335	0	0	1	335	77	411	1.27e-138	389
L3_SiSRS5	L3_05G00027105	Yu1_SiSRS5	100	351	0	0	167	517	7	357	8.88e-148	417
L3_SiSRS6	L3_06G00030848	Yu1_SiSRS6	100	308	0	0	1	308	1	308	9.53e-138	382
L4_SiSRS1	L4_02G00009426	Yu1_SiSRS1	94.828	290	0	1	1	290	1	275	2.63e-129	362
L4_SiSRS2	L4_02G00009436	Yu1_SiSRS2	98.462	195	1	1	93	287	1	193	7.41e-85	245
L4_SiSRS3	L4_03G00013809	Yu1_SiSRS3	99.67	303	1	0	1	303	1	303	6.07e-149	410
L4_SiSRS4	L4_04G00020818	Yu1_SiSRS4	100	411	0	0	1	411	1	411	0	529
L4_SiSRS5	L4_05G00026458	Yu1_SiSRS5	99.43	351	2	0	99	449	7	357	8.8e-148	415
L4_SiSRS6	L4_06G00030049	Yu1_SiSRS6	99.026	308	2	1	1	307	1	308	4.26e-136	377
L5_SiSRS1	L5_02G00009625	Yu1_SiSRS1	100	275	0	0	1	275	1	275	3.1e-133	372
L5_SiSRS2	L5_02G00009636	Yu1_SiSRS2	98.462	195	1	1	93	287	1	193	7.41e-85	245
L5_SiSRS3	L5_03G00014082	Yu1_SiSRS3	100	303	0	0	1	303	1	303	1.26e-149	411
L5_SiSRS4	L5_04G00021051	Yu1_SiSRS4	100	411	0	0	1	411	1	411	0	529
L5_SiSRS5	L5_05G00026731	Yu1_SiSRS5	100	253	0	0	116	368	105	357	1.3e-116	332
L5_SiSRS6	L5_06G00030311	Yu1_SiSRS6	99.026	308	2	1	1	307	1	308	4.26e-136	377
L6_SiSRS1	L6_02G00009317	Yu1_SiSRS1	95.549	337	0	1	1	337	1	322	3.32e-147	407
L6_SiSRS2	L6_02G00009329	Yu1_SiSRS2	100	193	0	0	108	300	1	193	1.94e-87	252
L6_SiSRS3	L6_03G00013739	Yu1_SiSRS3	100	303	0	0	93	395	1	303	4.97e-148	411
L6_SiSRS4	L6_04G00020883	Yu1_SiSRS4	100	411	0	0	1	411	1	411	0	529
L6_SiSRS5	L6_05G00026551	Yu1_SiSRS5	100	253	0	0	116	368	105	357	1.3e-116	332
L6_SiSRS6	L6_06G00030118	Yu1_SiSRS6	100	308	0	0	1	308	1	308	9.53e-138	382
L7_SiSRS2	L7_02G00009980	Yu1_SiSRS2	98.462	195	1	1	93	287	1	193	7.41e-85	245
L7_SiSRS3	L7_03G00014520	Yu1_SiSRS3	99.67	303	1	0	1	303	1	303	6.07e-149	410
L7_SiSRS4	L7_04G00021735	Yu1_SiSRS4	100	207	0	0	1	207	205	411	2.2e-110	312
L7_SiSRS5	L7_05G00027490	Yu1_SiSRS5	100	351	0	0	167	517	7	357	8.88e-148	417
L7_SiSRS6	L7_06G00031211	Yu1_SiSRS6	100	308	0	0	1	308	1	308	9.53e-138	382
L8_SiSRS1	L8_02G00010099	Yu1_SiSRS1	95.549	337	0	1	1	337	1	322	3.32e-147	407
L8_SiSRS2	L8_02G00010110	Yu1_SiSRS2	98.462	195	1	1	93	287	1	193	7.41e-85	245
L8_SiSRS3	L8_03G00014728	Yu1_SiSRS3	100	303	0	0	233	535	1	303	3.59e-146	412
L8_SiSRS4	L8_04G00021710	Yu1_SiSRS4	100	411	0	0	1	411	1	411	0	529
L8_SiSRS5	L8_05G00027386	Yu1_SiSRS5	100	253	0	0	116	368	105	357	1.3e-116	332
L8_SiSRS6	L8_06G00030921	Yu1_SiSRS6	100	308	0	0	1	308	1	308	9.53e-138	382
L9_SiSRS1	L9_02G00009381	Yu1_SiSRS1	100	275	0	0	1	275	1	275	3.1e-133	372
L9_SiSRS2	L9_02G00009394	Yu1_SiSRS2	98.462	195	1	1	93	287	1	193	7.41e-85	245
L9_SiSRS3	L9_03G00013832	Yu1_SiSRS3	99.67	303	1	0	233	535	1	303	1.51e-145	410
L9_SiSRS4	L9_04G00020838	Yu1_SiSRS4	100	411	0	0	1	411	1	411	0	529
L9_SiSRS5	L9_05G00026523	Yu1_SiSRS5	99.605	253	1	0	116	368	105	357	1.3e-116	332
L9_SiSRS6	L9_06G00030221	Yu1_SiSRS6	100	308	0	0	1	308	1	308	9.53e-138	382
L10_SiSRS1	L10_02G00010342	Yu1_SiSRS1	100	275	0	0	1	275	1	275	3.1e-133	372
L10_SiSRS2	L10_02G00010354	Yu1_SiSRS2	98.462	195	1	1	93	287	1	193	7.41e-85	245
L10_SiSRS3	L10_03G00014895	Yu1_SiSRS3	99.67	303	1	0	1	303	1	303	6.07e-149	410
L10_SiSRS3.1_3D8	L10_08G00036759	Yu1_SiSRS3	99.67	303	1	0	233	535	1	303	1.51e-145	410
L10_SiSRS4	L10_04G00022361	Yu1_SiSRS4	100	411	0	0	1	411	1	411	0	529
L10_SiSRS5	L10_05G00028404	Yu1_SiSRS5	100	357	0	0	1	357	1	357	4.43e-155	430
L10_SiSRS6	L10_06G00032345	Yu1_SiSRS6	100	308	0	0	1	308	1	308	9.53e-138	382
L11_SiSRS1	L11_02G00010488	Yu1_SiSRS1	100	275	0	0	1	275	1	275	3.1e-133	372
L11_SiSRS2	L11_02G00010499	Yu1_SiSRS2	98.462	195	1	1	93	287	1	193	7.41e-85	245
L11_SiSRS3	L11_03G00015150	Yu1_SiSRS3	99.67	303	1	0	1	303	1	303	6.07e-149	410
L11_SiSRS4_4T2	L11_02G00010807	Yu1_SiSRS4	100	411	0	0	1	411	1	411	0	529
L11_SiSRS5	L11_05G00028395	Yu1_SiSRS5	100	253	0	0	116	368	105	357	1.3e-116	332
L11_SiSRS6_6T5	L11_05G00024292	Yu1_SiSRS6	100	308	0	0	1	308	1	308	9.53e-138	382
L12_SiSRS1	L12_02G00009575	Yu1_SiSRS1	100	275	0	0	1	275	1	275	3.1e-133	372
L12_SiSRS2	L12_02G00009585	Yu1_SiSRS2	97.949	195	2	1	93	287	1	193	5.72e-80	233
L12_SiSRS3	L12_03G00014113	Yu1_SiSRS3	99.67	303	1	0	233	535	1	303	1.51e-145	410
L12_SiSRS4	L12_04G00021338	Yu1_SiSRS4	99.757	411	1	0	1	411	1	411	0	529
L12_SiSRS5	L12_05G00027204	Yu1_SiSRS5	100	351	0	0	167	517	7	357	8.88e-148	417
L12_SiSRS6	L12_06G00030920	Yu1_SiSRS6	100	308	0	0	1	308	1	308	9.53e-138	382
L13_SiSRS1	L13_02G00009877	Yu1_SiSRS1	100	275	0	0	1	275	1	275	3.1e-133	372
L13_SiSRS2	L13_02G00009888	Yu1_SiSRS2	98.462	195	1	1	93	287	1	193	7.41e-85	245
L13_SiSRS3	L13_03G00014381	Yu1_SiSRS3	99.67	303	1	0	1	303	1	303	6.07e-149	410
L13_SiSRS4	L13_04G00021210	Yu1_SiSRS4	100	411	0	0	1	411	1	411	0	529
L13_SiSRS5	L13_05G00026924	Yu1_SiSRS5	100	351	0	0	167	517	7	357	8.88e-148	417
L13_SiSRS6	L13_06G00030409	Yu1_SiSRS6	100	308	0	0	1	308	1	308	9.53e-138	382
L14_SiSRS1	L14_02G00010216	Yu1_SiSRS1	100	322	0	0	303	624	1	322	2.66e-147	419
L14_SiSRS2_2T4	L14_04G00018071	Yu1_SiSRS2	98.462	195	1	1	93	287	1	193	7.41e-85	245
L14_SiSRS3	L14_03G00014686	Yu1_SiSRS3	99.67	303	1	0	1	303	1	303	6.07e-149	410
L14_SiSRS4	L14_04G00021744	Yu1_SiSRS4	100	411	0	0	1	411	1	411	0	529
L14_SiSRS5	L14_05G00027444	Yu1_SiSRS5	100	253	0	0	116	368	105	357	1.3e-116	332
L14_SiSRS6	L14_06G00030991	Yu1_SiSRS6	100	308	0	0	1	308	1	308	9.53e-138	382
L15_SiSRS1	L15_02G00009281	Yu1_SiSRS1	95.549	337	0	1	1	337	1	322	3.32e-147	407
L15_SiSRS2	L15_02G00009292	Yu1_SiSRS2	98.462	195	1	1	93	287	1	193	7.41e-85	245
L15_SiSRS3	L15_03G00013720	Yu1_SiSRS3	99.67	303	1	0	1	303	1	303	6.07e-149	410
L15_SiSRS4	L15_04G00020764	Yu1_SiSRS4	100	411	0	0	1	411	1	411	0	529
L15_SiSRS5	L15_05G00026437	Yu1_SiSRS5	100	351	0	0	167	517	7	357	8.88e-148	417
L15_SiSRS6	L15_06G00030058	Yu1_SiSRS6	97.749	311	3	2	1	310	1	308	1.18e-137	382
L16_SiSRS1	L16_02G00009828	Yu1_SiSRS1	95.549	337	0	1	1	337	1	322	3.32e-147	407
L16_SiSRS2	L16_02G00009838	Yu1_SiSRS2	98.462	195	1	1	93	287	1	193	7.41e-85	245
L16_SiSRS3	L16_03G00014202	Yu1_SiSRS3	100	303	0	0	93	395	1	303	4.97e-148	411
L16_SiSRS4	L16_04G00021318	Yu1_SiSRS4	100	411	0	0	1	411	1	411	0	529
L16_SiSRS5	L16_05G00027108	Yu1_SiSRS5	100	253	0	0	116	368	105	357	1.3e-116	332
L16_SiSRS6	L16_06G00030670	Yu1_SiSRS6	99.026	308	2	1	1	307	1	308	4.26e-136	377
L17_SiSRS1	L17_02G00009264	Yu1_SiSRS1	95.549	337	0	1	1	337	1	322	3.32e-147	407
L17_SiSRS2	L17_02G00009275	Yu1_SiSRS2	98.462	195	1	1	93	287	1	193	7.41e-85	245
L17_SiSRS3	L17_03G00013928	Yu1_SiSRS3	99.34	303	2	0	276	578	1	303	5.13e-145	410
L17_SiSRS4	L17_04G00021193	Yu1_SiSRS4	100	411	0	0	1	411	1	411	0	529
L17_SiSRS5	L17_05G00027012	Yu1_SiSRS5	100	253	0	0	116	368	105	357	1.3e-116	332
L17_SiSRS6	L17_06G00030777	Yu1_SiSRS6	100	308	0	0	1	308	1	308	9.53e-138	382
L18_SiSRS1	L18_02G00009351	Yu1_SiSRS1	95.549	337	0	1	1	337	1	322	3.32e-147	407
L18_SiSRS2	L18_02G00009362	Yu1_SiSRS2	98.462	195	1	1	93	287	1	193	7.41e-85	245
L18_SiSRS3	L18_03G00013993	Yu1_SiSRS3	100	303	0	0	93	395	1	303	4.97e-148	411
L18_SiSRS4	L18_04G00021318	Yu1_SiSRS4	100	411	0	0	1	411	1	411	0	529
L18_SiSRS5	L18_05G00027210	Yu1_SiSRS5	100	253	0	0	116	368	105	357	1.3e-116	332
L18_SiSRS6	L18_06G00030942	Yu1_SiSRS6	100	308	0	0	1	308	1	308	9.53e-138	382
L19_SiSRS1	L19_02G00009756	Yu1_SiSRS1	95.549	337	0	1	1	337	1	322	3.32e-147	407
L19_SiSRS2	L19_02G00009766	Yu1_SiSRS2	98.462	195	1	1	93	287	1	193	7.41e-85	245
L19_SiSRS3	L19_03G00014131	Yu1_SiSRS3	100	303	0	0	1	303	1	303	1.26e-149	411
L19_SiSRS4	L19_04G00021208	Yu1_SiSRS4	99.757	411	1	0	1	411	1	411	0	529
L19_SiSRS5	L19_05G00027007	Yu1_SiSRS5	100	253	0	0	116	368	105	357	1.3e-116	332
L19_SiSRS6	L19_06G00030640	Yu1_SiSRS6	100	308	0	0	1	308	1	308	9.53e-138	382
L20_SiSRS1	L20_02G00009545	Yu1_SiSRS1	100	275	0	0	1	275	1	275	3.1e-133	372
L20_SiSRS2	L20_02G00009556	Yu1_SiSRS2	100	193	0	0	108	300	1	193	1.94e-87	252
L20_SiSRS4	L20_04G00021417	Yu1_SiSRS4	100	411	0	0	1	411	1	411	0	529
L20_SiSRS5	L20_05G00027061	Yu1_SiSRS5	100	253	0	0	116	368	105	357	1.3e-116	332
L20_SiSRS6	L20_06G00030695	Yu1_SiSRS6	100	308	0	0	1	308	1	308	9.53e-138	382
L21_SiSRS1	L21_02G00009342	Yu1_SiSRS1	100	275	0	0	1	275	1	275	3.1e-133	372
L21_SiSRS2	L21_02G00009353	Yu1_SiSRS2	98.462	195	1	1	93	287	1	193	7.41e-85	245
L21_SiSRS3	L21_03G00013933	Yu1_SiSRS3	99.67	303	1	0	1	303	1	303	6.07e-149	410
L21_SiSRS4	L21_04G00021139	Yu1_SiSRS4	100	335	0	0	1	335	77	411	1.27e-138	389
L21_SiSRS5	L21_05G00026917	Yu1_SiSRS5	100	351	0	0	167	517	7	357	8.88e-148	417
L21_SiSRS6	L21_06G00030585	Yu1_SiSRS6	100	308	0	0	1	308	1	308	9.53e-138	382
L22_SiSRS1	L22_02G00009328	Yu1_SiSRS1	100	275	0	0	1	275	1	275	3.1e-133	372
L22_SiSRS2	L22_02G00009338	Yu1_SiSRS2	98.462	195	1	1	93	287	1	193	7.41e-85	245
L22_SiSRS3	L22_03G00013776	Yu1_SiSRS3	99.67	303	1	0	1	303	1	303	6.07e-149	410
L22_SiSRS4	L22_04G00020842	Yu1_SiSRS4	100	411	0	0	1	411	1	411	0	529
L22_SiSRS5	L22_05G00026588	Yu1_SiSRS5	100	351	0	0	167	517	7	357	8.88e-148	417
L22_SiSRS6	L22_06G00030304	Yu1_SiSRS6	100	308	0	0	1	308	1	308	9.53e-138	382
L23_SiSRS1_2T5	L23_05G00023997	Yu1_SiSRS1	99.273	275	2	0	1	275	1	275	9.05e-133	370
L23_SiSRS2	L23_02G00009939	Yu1_SiSRS2	97.949	195	2	1	93	287	1	193	5.72e-80	233
L23_SiSRS3	L23_03G00014406	Yu1_SiSRS3	99.67	303	1	0	1	303	1	303	6.07e-149	410
L23_SiSRS4	L23_04G00021552	Yu1_SiSRS4	100	411	0	0	1	411	1	411	0	529
L23_SiSRS5	L23_05G00027339	Yu1_SiSRS5	99.605	253	1	0	116	368	105	357	1.3e-116	332
L23_SiSRS6	L23_06G00031112	Yu1_SiSRS6	100	308	0	0	1	308	1	308	9.53e-138	382
L24_SiSRS1	L24_02G00009991	Yu1_SiSRS1	99.273	275	2	0	1	275	1	275	9.05e-133	370
L24_SiSRS2	L24_02G00010001	Yu1_SiSRS2	97.949	195	2	1	93	287	1	193	5.72e-80	233
L24_SiSRS3	L24_03G00014646	Yu1_SiSRS3	99.67	303	1	0	1	303	1	303	6.07e-149	410
L24_SiSRS5	L24_05G00027799	Yu1_SiSRS5	100	351	0	0	167	517	7	357	8.88e-148	417
L24_SiSRS6	L24_06G00031668	Yu1_SiSRS6	100	308	0	0	1	308	1	308	9.53e-138	382
L25_SiSRS1	L25_02G00009594	Yu1_SiSRS1	99.273	275	2	0	1	275	1	275	9.05e-133	370
L25_SiSRS2	L25_02G00009604	Yu1_SiSRS2	97.949	195	2	1	93	287	1	193	5.72e-80	233
L25_SiSRS3	L25_03G00014027	Yu1_SiSRS3	99.67	303	1	0	1	303	1	303	6.07e-149	410
L25_SiSRS4	L25_04G00020856	Yu1_SiSRS4	100	411	0	0	1	411	1	411	0	529
L25_SiSRS5	L25_05G00026537	Yu1_SiSRS5	99.605	253	1	0	116	368	105	357	1.3e-116	332
L25_SiSRS6	L25_06G00030134	Yu1_SiSRS6	100	308	0	0	1	308	1	308	9.53e-138	382
L26_SiSRS1	L26_02G00009190	Yu1_SiSRS1	95.549	337	0	1	1	337	1	322	3.32e-147	407
L26_SiSRS2	L26_02G00009200	Yu1_SiSRS2	98.462	195	1	1	93	287	1	193	7.41e-85	245
L26_SiSRS3	L26_03G00013633	Yu1_SiSRS3	100	303	0	0	1	303	1	303	1.26e-149	411
L26_SiSRS4	L26_04G00020643	Yu1_SiSRS4	100	411	0	0	1	411	1	411	0	529
L26_SiSRS5	L26_05G00026501	Yu1_SiSRS5	100	351	0	0	167	517	7	357	8.88e-148	417
L26_SiSRS6	L26_06G00030137	Yu1_SiSRS6	100	308	0	0	1	308	1	308	9.53e-138	382
L27_SiSRS1	L27_02G00010006	Yu1_SiSRS1	95.549	337	0	1	1	337	1	322	3.32e-147	407
L27_SiSRS2	L27_02G00010019	Yu1_SiSRS2	100	193	0	0	108	300	1	193	1.94e-87	252
L27_SiSRS3	L27_03G00014514	Yu1_SiSRS3	99.67	303	1	0	1	303	1	303	6.07e-149	410
L27_SiSRS4	L27_04G00021471	Yu1_SiSRS4	100	411	0	0	1	411	1	411	0	529
L27_SiSRS5	L27_05G00027523	Yu1_SiSRS5	100	351	0	0	167	517	7	357	8.88e-148	417
L27_SiSRS6	L27_06G00031236	Yu1_SiSRS6	100	308	0	0	1	308	1	308	9.53e-138	382
L28_SiSRS1	L28_02G00009686	Yu1_SiSRS1	95.549	337	0	1	1	337	1	322	3.32e-147	407
L28_SiSRS2	L28_02G00009696	Yu1_SiSRS2	98.462	195	1	1	93	287	1	193	7.41e-85	245
L28_SiSRS3	L28_03G00014037	Yu1_SiSRS3	99.67	303	1	0	1	303	1	303	6.07e-149	410
L28_SiSRS4	L28_04G00021214	Yu1_SiSRS4	100	335	0	0	1	335	77	411	1.27e-138	389
L28_SiSRS5	L28_05G00027063	Yu1_SiSRS5	100	351	0	0	167	517	7	357	8.88e-148	417
L28_SiSRS6	L28_06G00030871	Yu1_SiSRS6	100	308	0	0	1	308	1	308	9.53e-138	382
L29_SiSRS1	L29_02G00009916	Yu1_SiSRS1	100	275	0	0	1	275	1	275	3.1e-133	372
L29_SiSRS2	L29_02G00009926	Yu1_SiSRS2	98.462	195	1	1	93	287	1	193	7.41e-85	245
L29_SiSRS3	L29_03G00014588	Yu1_SiSRS3	100	303	0	0	1	303	1	303	1.26e-149	411
L29_SiSRS4	L29_04G00022012	Yu1_SiSRS4	100	411	0	0	1	411	1	411	0	529
L29_SiSRS5	L29_05G00027974	Yu1_SiSRS5	100	351	0	0	167	517	7	357	8.88e-148	417
L29_SiSRS6	L29_06G00031873	Yu1_SiSRS6	100	308	0	0	1	308	1	308	9.53e-138	382
L30_SiSRS1	L30_02G00009798	Yu1_SiSRS1	95.549	337	0	1	1	337	1	322	3.32e-147	407
L30_SiSRS2	L30_02G00009811	Yu1_SiSRS2	100	193	0	0	108	300	1	193	1.94e-87	252
L30_SiSRS3	L30_03G00014405	Yu1_SiSRS3	99.67	303	1	0	1	303	1	303	6.07e-149	410
L30_SiSRS4	L30_04G00021939	Yu1_SiSRS4	100	411	0	0	1	411	1	411	0	529
L30_SiSRS5	L30_05G00027757	Yu1_SiSRS5	99.715	351	1	0	167	517	7	357	8.88e-148	417
L30_SiSRS6	L30_06G00031623	Yu1_SiSRS6	99.026	308	2	1	1	307	1	308	4.26e-136	377
L31_SiSRS1	L31_02G00009685	Yu1_SiSRS1	94.828	290	0	1	1	290	1	275	2.63e-129	362
L31_SiSRS2	L31_02G00009694	Yu1_SiSRS2	98.462	195	1	1	93	287	1	193	7.41e-85	245
L31_SiSRS3	L31_03G00014140	Yu1_SiSRS3	99.34	303	2	0	93	395	1	303	2.12e-147	410
L31_SiSRS4	L31_04G00021371	Yu1_SiSRS4	100	411	0	0	1	411	1	411	0	529
L31_SiSRS5	L31_05G00027161	Yu1_SiSRS5	100	351	0	0	167	517	7	357	8.88e-148	417
L31_SiSRS6	L31_06G00030893	Yu1_SiSRS6	100	308	0	0	1	308	1	308	9.53e-138	382
L32_SiSRS1	L32_02G00009454	Yu1_SiSRS1	94.828	290	0	1	1	290	1	275	2.63e-129	362
L32_SiSRS2	L32_02G00009464	Yu1_SiSRS2	98.462	195	1	1	93	287	1	193	7.41e-85	245
L32_SiSRS3	L32_03G00014012	Yu1_SiSRS3	99.67	303	1	0	1	303	1	303	6.07e-149	410
L32_SiSRS4	L32_04G00021518	Yu1_SiSRS4	100	335	0	0	1	335	77	411	1.27e-138	389
L32_SiSRS5	L32_05G00027569	Yu1_SiSRS5	100	351	0	0	167	517	7	357	8.88e-148	417
L32_SiSRS6	L32_06G00031538	Yu1_SiSRS6	100	308	0	0	1	308	1	308	9.53e-138	382
L33_SiSRS1	L33_02G00009540	Yu1_SiSRS1	95.549	337	0	1	1	337	1	322	3.32e-147	407
L33_SiSRS2	L33_02G00009551	Yu1_SiSRS2	98.462	195	1	1	93	287	1	193	7.41e-85	245
L33_SiSRS3	L33_03G00014054	Yu1_SiSRS3	100	303	0	0	233	535	1	303	3.59e-146	412
L33_SiSRS4	L33_04G00021070	Yu1_SiSRS4	100	411	0	0	1	411	1	411	0	529
L33_SiSRS5	L33_05G00026878	Yu1_SiSRS5	100	351	0	0	167	517	7	357	8.88e-148	417
L33_SiSRS6	L33_06G00030425	Yu1_SiSRS6	100	308	0	0	1	308	1	308	9.53e-138	382
L34_SiSRS1	L34_02G00009852	Yu1_SiSRS1	100	275	0	0	1	275	1	275	3.1e-133	372
L34_SiSRS3	L34_03G00014353	Yu1_SiSRS3	99.34	303	2	0	1	303	1	303	6.07e-149	410
L34_SiSRS4	L34_04G00021400	Yu1_SiSRS4	100	411	0	0	1	411	1	411	0	529
L34_SiSRS5	L34_05G00027075	Yu1_SiSRS5	100	253	0	0	116	368	105	357	1.3e-116	332
L34_SiSRS6	L34_06G00030677	Yu1_SiSRS6	100	308	0	0	1	308	1	308	9.53e-138	382
L35_SiSRS1	L35_02G00009993	Yu1_SiSRS1	94.828	290	0	1	1	290	1	275	2.63e-129	362
L35_SiSRS2	L35_02G00010003	Yu1_SiSRS2	100	116	0	0	7	122	78	193	1.92e-64	186
L35_SiSRS3	L35_03G00014552	Yu1_SiSRS3	100	303	0	0	1	303	1	303	1.26e-149	411
L35_SiSRS5	L35_05G00027749	Yu1_SiSRS5	100	351	0	0	167	517	7	357	8.88e-148	417
L35_SiSRS6	L35_06G00031580	Yu1_SiSRS6	100	308	0	0	1	308	1	308	9.53e-138	382
L36_SiSRS1	L36_02G00010309	Yu1_SiSRS1	94.828	290	0	1	1	290	1	275	2.63e-129	362
L36_SiSRS2	L36_02G00010320	Yu1_SiSRS2	98.462	195	1	1	93	287	1	193	7.41e-85	245
L36_SiSRS3	L36_03G00014626	Yu1_SiSRS3	100	303	0	0	93	395	1	303	4.97e-148	411
L36_SiSRS4	L36_04G00021520	Yu1_SiSRS4	100	411	0	0	1	411	1	411	0	529
L36_SiSRS5	L36_05G00027144	Yu1_SiSRS5	100	351	0	0	167	517	7	357	8.88e-148	417
L36_SiSRS6	L36_06G00030643	Yu1_SiSRS6	100	308	0	0	1	308	1	308	9.53e-138	382
L37_SiSRS1	L37_02G00010821	Yu1_SiSRS1	95.549	337	0	1	1	337	1	322	3.32e-147	407
L37_SiSRS2	L37_02G00010831	Yu1_SiSRS2	98.462	195	1	1	93	287	1	193	7.41e-85	245
L37_SiSRS3	L37_03G00015323	Yu1_SiSRS3	99.67	303	1	0	93	395	1	303	2.12e-147	410
L37_SiSRS4	L37_04G00022871	Yu1_SiSRS4	100	411	0	0	1	411	1	411	0	529
L37_SiSRS5	L37_05G00028867	Yu1_SiSRS5	100	351	0	0	167	517	7	357	8.88e-148	417
L37_SiSRS6	L37_06G00032570	Yu1_SiSRS6	100	308	0	0	1	308	1	308	9.53e-138	382
L38_SiSRS1	L38_02G00009742	Yu1_SiSRS1	95.549	337	0	1	1	337	1	322	3.32e-147	407
L38_SiSRS2	L38_02G00009753	Yu1_SiSRS2	98.462	195	1	1	93	287	1	193	7.41e-85	245
L38_SiSRS3	L38_03G00014367	Yu1_SiSRS3	100	303	0	0	93	395	1	303	4.97e-148	411
L38_SiSRS4	L38_04G00021527	Yu1_SiSRS4	100	411	0	0	1	411	1	411	0	529
L38_SiSRS5	L38_05G00027250	Yu1_SiSRS5	100	253	0	0	116	368	105	357	1.3e-116	332
L38_SiSRS6	L38_06G00030905	Yu1_SiSRS6	99.026	308	2	1	1	307	1	308	4.26e-136	377
L39_SiSRS1	L39_02G00009500	Yu1_SiSRS1	95.549	337	0	1	1	337	1	322	3.32e-147	407
L39_SiSRS2	L39_02G00009512	Yu1_SiSRS2	100	193	0	0	108	300	1	193	1.94e-87	252
L39_SiSRS3	L39_03G00014095	Yu1_SiSRS3	99.67	303	1	0	1	303	1	303	6.07e-149	410
L39_SiSRS4	L39_04G00021543	Yu1_SiSRS4	100	411	0	0	1	411	1	411	0	529
L39_SiSRS5	L39_05G00027477	Yu1_SiSRS5	100	351	0	0	167	517	7	357	8.88e-148	417
L39_SiSRS6	L39_06G00031249	Yu1_SiSRS6	100	308	0	0	1	308	1	308	9.53e-138	382
Ci846_SiSRS1	Ci846_025717	Yu1_SiSRS1	100	275	0	0	1	275	1	275	3.22e-133	372
Ci846_SiSRS2	Ci846_026228	Yu1_SiSRS2	100	193	0	0	93	285	1	193	1.67e-87	251
Ci846_SiSRS3	Ci846_013909	Yu1_SiSRS3	88.119	303	1	1	188	455	1	303	5.2e-126	358
Ci846_SiSRS4	Ci846_019055	Yu1_SiSRS4	100	411	0	0	1	411	1	411	0	529
Ci846_SiSRS5	Ci846_007372	Yu1_SiSRS5	100	357	0	0	1	357	1	357	4.6e-155	430
Ci846_SiSRS6	Ci846_034551	Yu1_SiSRS6	100	308	0	0	1	308	1	308	9.9e-138	382
Q1_00G00000344_SRS4.1	Q1_00G00000344	Yu1_SiSRS4	100	207	0	0	1	207	205	411	2.2e-110	312
Q1_SiSRS1	Q1_02G00009182	Yu1_SiSRS1	100	275	0	0	1	275	1	275	3.1e-133	372
Q1_SiSRS2	Q1_02G00009189	Yu1_SiSRS2	94.898	196	2	2	93	282	1	194	1.77e-77	226
Q1_SiSRS3_3T8	Q1_08G00034380	Yu1_SiSRS3	99.34	303	2	0	233	535	1	303	6.5e-145	409
Q1_SiSRS4	Q1_04G00019666	Yu1_SiSRS4	100	207	0	0	1	207	205	411	2.2e-110	312
Q1_SiSRS5	Q1_05G00024941	Yu1_SiSRS5	100	351	0	0	87	437	7	357	8.15e-149	417
Q1_SiSRS6	Q1_06G00028206	Yu1_SiSRS6	99.675	308	1	0	1	308	1	308	6.25e-137	380
Q2_SiSRS1	Q2_02G00009137	Yu1_SiSRS1	100	275	0	0	1	275	1	275	3.1e-133	372
Q2_SiSRS2	Q2_02G00009146	Yu1_SiSRS2	96.392	194	1	1	85	272	1	194	4.63e-80	232
Q2_SiSRS3	Q2_03G00013611	Yu1_SiSRS3	99.67	303	1	0	1	303	1	303	6.07e-149	410
Q2_SiSRS4	Q2_04G00020258	Yu1_SiSRS4	100	411	0	0	1	411	1	411	0	529
Q2_SiSRS5	Q2_05G00025833	Yu1_SiSRS5	99.605	253	1	0	116	368	105	357	1.3e-116	332
Q2_SiSRS6	Q2_06G00029456	Yu1_SiSRS6	100	308	0	0	1	308	1	308	9.53e-138	382
Q3_00G00000941_SRS6.1	Q3_00G00000941	Yu1_SiSRS6	100	308	0	0	1	308	1	308	9.53e-138	382
Q3_SiSRS1	Q3_02G00010113	Yu1_SiSRS1	100	275	0	0	1	275	1	275	3.1e-133	372
Q3_SiSRS2	Q3_02G00010124	Yu1_SiSRS2	98.462	195	1	1	93	287	1	193	7.49e-85	245
Q3_SiSRS3	Q3_03G00014765	Yu1_SiSRS3	99.34	303	2	0	1	303	1	303	7.72e-149	409
Q3_SiSRS4	Q3_04G00022145	Yu1_SiSRS4	99.405	336	1	1	1	336	77	411	8.71e-137	384
Q3_SiSRS5	Q3_05G00028167	Yu1_SiSRS5	100	253	0	0	116	368	105	357	1.3e-116	332
Q3_SiSRS6	Q3_06G00031736	Yu1_SiSRS6	100	308	0	0	1	308	1	308	9.53e-138	382
Q4_SiSRS1	Q4_02G00009863	Yu1_SiSRS1	100	275	0	0	1	275	1	275	3.1e-133	372
Q4_SiSRS2	Q4_02G00009872	Yu1_SiSRS2	98.462	195	1	1	93	287	1	193	7.41e-85	245
Q4_SiSRS3	Q4_03G00014212	Yu1_SiSRS3	99.34	303	2	0	93	395	1	303	2.59e-147	409
Q4_SiSRS4	Q4_04G00021115	Yu1_SiSRS4	100	335	0	0	1	335	77	411	1.27e-138	389
Q4_SiSRS5	Q4_05G00026712	Yu1_SiSRS5	99.593	246	1	0	1	246	112	357	1.74e-112	317
Q4_SiSRS5.1	Q4_05G00026857	Yu1_SiSRS5	100	357	0	0	1	357	1	357	4.43e-155	430
Q4_SiSRS6	Q4_06G00030120	Yu1_SiSRS6	100	308	0	0	1	308	1	308	9.53e-138	382
Q6_SiSRS1	Q6_02G00009602	Yu1_SiSRS1	99.273	275	2	0	1	275	1	275	9.05e-133	370
Q6_SiSRS2	Q6_02G00009609	Yu1_SiSRS2	98.462	195	1	1	93	287	1	193	7.41e-85	245
Q6_SiSRS3	Q6_03G00013815	Yu1_SiSRS3	99.34	303	2	0	280	582	1	303	3.91e-145	411
Q6_SiSRS4	Q6_04G00020589	Yu1_SiSRS4	100	335	0	0	1	335	77	411	1.27e-138	389
Q6_SiSRS5	Q6_05G00025962	Yu1_SiSRS5	99.605	253	1	0	116	368	105	357	1.3e-116	332
Q6_SiSRS6	Q6_06G00029452	Yu1_SiSRS6	100	308	0	0	1	308	1	308	9.53e-138	382
Q7_SiSRS1	Q7_02G00008973	Yu1_SiSRS1	100	275	0	0	1	275	1	275	3.1e-133	372
Q7_SiSRS2	Q7_02G00008982	Yu1_SiSRS2	98.462	195	1	1	93	287	1	193	7.41e-85	245
Q7_SiSRS3	Q7_03G00013547	Yu1_SiSRS3	99.67	303	1	0	235	537	1	303	2.03e-145	410
Q7_SiSRS4	Q7_04G00020713	Yu1_SiSRS4	100	335	0	0	1	335	77	411	1.27e-138	389
Q7_SiSRS5	Q7_05G00026228	Yu1_SiSRS5	100	357	0	0	1	357	1	357	4.43e-155	430
Q7_SiSRS6	Q7_06G00029739	Yu1_SiSRS6	100	308	0	0	1	308	1	308	9.53e-138	382
Q9_SiSRS1	Q9_02G00010276	Yu1_SiSRS1	100	275	0	0	1	275	1	275	3.1e-133	372
Q9_SiSRS2	Q9_02G00010287	Yu1_SiSRS2	96.392	194	1	1	85	272	1	194	4.63e-80	232
Q9_SiSRS3	Q9_03G00014616	Yu1_SiSRS3	99.67	303	1	0	1	303	1	303	6.07e-149	410
Q9_SiSRS4	Q9_04G00021751	Yu1_SiSRS4	100	411	0	0	1	411	1	411	0	529
Q9_SiSRS5	Q9_05G00027473	Yu1_SiSRS5	99.209	253	2	0	113	365	105	357	1.17e-116	332
Q9_SiSRS5.1	Q9_05G00027560	Yu1_SiSRS5	100	253	0	0	116	368	105	357	1.3e-116	332
Q9_SiSRS6	Q9_06G00031094	Yu1_SiSRS6	100	308	0	0	1	308	1	308	9.53e-138	382
Q10_SiSRS1	Q10_02G00009327	Yu1_SiSRS1	100	275	0	0	1	275	1	275	3.1e-133	372
Q10_SiSRS2	Q10_02G00009337	Yu1_SiSRS2	96.392	194	1	1	140	327	1	194	7.33e-80	233
Q10_SiSRS3	Q10_03G00013682	Yu1_SiSRS3	99.67	303	1	0	1	303	1	303	6.07e-149	410
Q10_SiSRS4	Q10_04G00020474	Yu1_SiSRS4	100	335	0	0	1	335	77	411	1.27e-138	389
Q10_SiSRS5	Q10_05G00026084	Yu1_SiSRS5	100	357	0	0	1	357	1	357	4.43e-155	430
Q10_SiSRS6	Q10_06G00029632	Yu1_SiSRS6	100	308	0	0	1	308	1	308	9.53e-138	382
Q11_SiSRS1	Q11_02G00009276	Yu1_SiSRS1	100	275	0	0	1	275	1	275	3.1e-133	372
Q11_SiSRS2	Q11_02G00009286	Yu1_SiSRS2	80.829	193	27	1	18	200	1	193	2.8e-64	189
Q11_SiSRS3	Q11_03G00013059	Yu1_SiSRS3	99.34	303	2	0	1	303	1	303	2.16e-148	408
Q11_SiSRS4	Q11_04G00020807	Yu1_SiSRS4	100	335	0	0	1	335	77	411	1.27e-138	389
Q11_SiSRS5	Q11_05G00026320	Yu1_SiSRS5	99.605	253	1	0	116	368	105	357	1.3e-116	332
Q11_SiSRS6	Q11_06G00028425	Yu1_SiSRS6	96.97	231	6	1	1	230	78	308	4.81e-111	311
Q12_SiSRS1	Q12_02G00009565	Yu1_SiSRS1	100	275	0	0	1	275	1	275	3.1e-133	372
Q12_SiSRS2	Q12_02G00009575	Yu1_SiSRS2	98.462	195	1	1	93	287	1	193	7.49e-85	245
Q12_SiSRS3	Q12_03G00014095	Yu1_SiSRS3	99.67	303	1	0	1	303	1	303	6.07e-149	410
Q12_SiSRS4	Q12_04G00021283	Yu1_SiSRS4	100	411	0	0	1	411	1	411	0	529
Q12_SiSRS5	Q12_05G00027961	Yu1_SiSRS5	99.605	253	1	0	116	368	105	357	1.3e-116	332
Q12_SiSRS5.1	Q12_05G00027975	Yu1_SiSRS5	99.72	357	1	0	1	357	1	357	1.73e-154	428
Q12_SiSRS6	Q12_06G00031691	Yu1_SiSRS6	100	308	0	0	1	308	1	308	9.53e-138	382
Q13_SiSRS1	Q13_02G00009576	Yu1_SiSRS1	99.273	275	2	0	1	275	1	275	9.05e-133	370
Q13_SiSRS2	Q13_02G00009585	Yu1_SiSRS2	97.949	195	2	1	93	287	1	193	5.72e-80	233
Q13_SiSRS3	Q13_03G00015100	Yu1_SiSRS3	99.67	303	1	0	1	303	1	303	6.07e-149	410
Q13_SiSRS3.1	Q13_03G00015111	Yu1_SiSRS3	93.886	229	10	1	1	225	75	303	6.96e-96	272
Q13_SiSRS4	Q13_04G00021386	Yu1_SiSRS4	100	335	0	0	1	335	77	411	1.27e-138	389
Q13_SiSRS5	Q13_05G00027445	Yu1_SiSRS5	99.715	351	1	0	252	602	7	357	6e-146	416
Q13_SiSRS6	Q13_06G00030861	Yu1_SiSRS6	99.026	308	2	1	1	307	1	308	4.26e-136	377
Q13_SiSRS6.1	Q13_06G00030873	Yu1_SiSRS6	97.98	99	0	1	236	332	193	291	2.51e-46	149
Q14_SiSRS1	Q14_02G00009731	Yu1_SiSRS1	99.273	275	2	0	1	275	1	275	9.05e-133	370
Q14_SiSRS2	Q14_02G00009740	Yu1_SiSRS2	96.392	194	1	1	140	327	1	194	7.33e-80	233
Q14_SiSRS3	Q14_03G00014252	Yu1_SiSRS3	99.34	303	2	0	233	535	1	303	8.92e-145	408
Q14_SiSRS4	Q14_04G00020378	Yu1_SiSRS4	100	335	0	0	1	335	77	411	1.27e-138	389
Q14_SiSRS5	Q14_05G00025901	Yu1_SiSRS5	93.785	354	15	2	210	559	7	357	1.13e-140	401
Q14_SiSRS6	Q14_06G00028996	Yu1_SiSRS6	100	308	0	0	1	308	1	308	9.53e-138	382
Q14_SRS2.1_2D9	Q14_09G00041724	Yu1_SiSRS2	96.392	194	1	1	140	327	1	194	7.33e-80	233
Q15_SiSRS1	Q15_02G00009909	Yu1_SiSRS1	100	275	0	0	1	275	1	275	3.1e-133	372
Q15_SiSRS2	Q15_02G00009920	Yu1_SiSRS2	96.392	194	1	1	140	327	1	194	7.33e-80	233
Q15_SiSRS3	Q15_03G00014330	Yu1_SiSRS3	99.67	303	1	0	233	535	1	303	1.26e-145	410
Q15_SiSRS4	Q15_04G00021321	Yu1_SiSRS4	100	335	0	0	1	335	77	411	1.27e-138	389
Q15_SiSRS5	Q15_05G00027217	Yu1_SiSRS5	99.605	253	1	0	116	368	105	357	1.3e-116	332
Q15_SiSRS6	Q15_06G00031019	Yu1_SiSRS6	99.676	309	0	1	1	309	1	308	6.59e-136	377
Q15_SRS3.1_3D9	Q15_09G00040441	Yu1_SiSRS3	99.34	303	2	0	1	303	1	303	6.07e-149	410
Q16_SiSRS1	Q16_02G00010538	Yu1_SiSRS1	100	275	0	0	1	275	1	275	3.1e-133	372
Q16_SiSRS2	Q16_02G00010549	Yu1_SiSRS2	98.462	195	1	1	93	287	1	193	7.49e-85	245
Q16_SiSRS3	Q16_03G00015205	Yu1_SiSRS3	99.67	303	1	0	1	303	1	303	6.07e-149	410
Q16_SiSRS4	Q16_04G00022187	Yu1_SiSRS4	100	335	0	0	1	335	77	411	1.27e-138	389
Q16_SiSRS5	Q16_05G00028096	Yu1_SiSRS5	99.605	253	1	0	116	368	105	357	1.3e-116	332
Q16_SiSRS6	Q16_06G00031623	Yu1_SiSRS6	100	308	0	0	1	308	1	308	9.53e-138	382
Q17_SiSRS1	Q17_02G00009480	Yu1_SiSRS1	99.273	275	2	0	1	275	1	275	9.05e-133	370
Q17_SiSRS2	Q17_02G00009490	Yu1_SiSRS2	98.462	195	1	1	93	287	1	193	7.41e-85	245
Q17_SiSRS3	Q17_03G00013981	Yu1_SiSRS3	98.02	303	6	0	217	519	1	303	1.19e-144	407
Q17_SiSRS4	Q17_04G00020978	Yu1_SiSRS4	99.405	336	1	1	1	336	77	411	8.71e-137	384
Q17_SiSRS5	Q17_05G00026782	Yu1_SiSRS5	99.605	253	1	0	116	368	105	357	7.85e-116	330
Q17_SiSRS6	Q17_06G00030480	Yu1_SiSRS6	100	308	0	0	1	308	1	308	9.53e-138	382
Q18_SiSRS1	Q18_02G00009112	Yu1_SiSRS1	100	275	0	0	1	275	1	275	3.1e-133	372
Q18_SiSRS2	Q18_02G00009122	Yu1_SiSRS2	98.462	195	1	1	93	287	1	193	7.49e-85	245
Q18_SiSRS3	Q18_03G00013568	Yu1_SiSRS3	99.34	303	2	0	276	578	1	303	5.13e-145	410
Q18_SiSRS4	Q18_04G00019438	Yu1_SiSRS4	100	335	0	0	1	335	77	411	1.27e-138	389
Q18_SiSRS5	Q18_05G00024680	Yu1_SiSRS5	100	351	0	0	238	588	7	357	3.14e-146	416
Q18_SiSRS6	Q18_06G00027971	Yu1_SiSRS6	100	308	0	0	1	308	1	308	9.53e-138	382
Q19_SiSRS1	Q19_02G00009188	Yu1_SiSRS1	99.273	275	2	0	1	275	1	275	9.05e-133	370
Q19_SiSRS2	Q19_02G00009198	Yu1_SiSRS2	98.462	195	1	1	93	287	1	193	7.41e-85	245
Q19_SiSRS3	Q19_03G00013635	Yu1_SiSRS3	98.02	303	6	0	188	490	1	303	5.41e-145	407
Q19_SiSRS4	Q19_04G00020620	Yu1_SiSRS4	99.405	336	1	1	1	336	77	411	8.71e-137	384
Q19_SiSRS5	Q19_05G00026228	Yu1_SiSRS5	99.605	253	1	0	116	368	105	357	7.85e-116	330
Q19_SiSRS6	Q19_06G00029914	Yu1_SiSRS6	100	308	0	0	1	308	1	308	9.53e-138	382
Q20_SiSRS1	Q20_02G00009619	Yu1_SiSRS1	100	275	0	0	1	275	1	275	3.1e-133	372
Q20_SiSRS2	Q20_02G00009631	Yu1_SiSRS2	98.462	195	1	1	93	287	1	193	7.49e-85	245
Q20_SiSRS3	Q20_03G00014042	Yu1_SiSRS3	99.67	303	1	0	93	395	1	303	2.12e-147	410
Q20_SiSRS4	Q20_04G00021090	Yu1_SiSRS4	100	335	0	0	1	335	77	411	1.27e-138	389
Q20_SiSRS5	Q20_05G00026840	Yu1_SiSRS5	99.605	253	1	0	116	368	105	357	1.3e-116	332
Q20_SiSRS6	Q20_06G00030477	Yu1_SiSRS6	100	308	0	0	1	308	1	308	9.53e-138	382
Q21_SiSRS1	Q21_02G00009143	Yu1_SiSRS1	100	275	0	0	1	275	1	275	3.1e-133	372
Q21_SiSRS2	Q21_02G00009154	Yu1_SiSRS2	95.385	195	1	2	93	281	1	193	8.18e-78	227
Q21_SiSRS3	Q21_03G00013489	Yu1_SiSRS3	99.67	303	1	0	233	535	1	303	1.26e-145	410
Q21_SiSRS4	Q21_04G00020364	Yu1_SiSRS4	100	335	0	0	1	335	77	411	1.27e-138	389
Q21_SiSRS5	Q21_05G00025930	Yu1_SiSRS5	99.605	253	1	0	116	368	105	357	1.3e-116	332
Q21_SiSRS6	Q21_06G00029389	Yu1_SiSRS6	99.675	308	1	0	1	308	1	308	3.78e-137	380
Q22_SiSRS1	Q22_02G00010143	Yu1_SiSRS1	100	275	0	0	1	275	1	275	3.1e-133	372
Q22_SiSRS2	Q22_02G00010152	Yu1_SiSRS2	98.462	195	1	1	93	287	1	193	7.49e-85	245
Q22_SiSRS3	Q22_03G00014526	Yu1_SiSRS3	99.67	303	1	0	1	303	1	303	6.07e-149	410
Q22_SiSRS4	Q22_04G00021279	Yu1_SiSRS4	100	411	0	0	1	411	1	411	0	529
Q22_SiSRS5	Q22_05G00027183	Yu1_SiSRS5	99.605	253	1	0	116	368	105	357	1.3e-116	332
Q22_SiSRS6	Q22_06G00030896	Yu1_SiSRS6	100	308	0	0	1	308	1	308	9.53e-138	382
Q23_SiSRS1	Q23_02G00009442	Yu1_SiSRS1	100	275	0	0	1	275	1	275	3.1e-133	372
Q23_SiSRS2	Q23_02G00009453	Yu1_SiSRS2	97.949	195	2	1	93	287	1	193	4.27e-84	243
Q23_SiSRS3	Q23_03G00013771	Yu1_SiSRS3	99.67	303	1	0	1	303	1	303	6.07e-149	410
Q23_SiSRS4	Q23_04G00020617	Yu1_SiSRS4	100	411	0	0	1	411	1	411	0	529
Q23_SiSRS5	Q23_05G00026209	Yu1_SiSRS5	99.605	253	1	0	116	368	105	357	1.3e-116	332
Q23_SiSRS6	Q23_06G00029782	Yu1_SiSRS6	100	308	0	0	1	308	1	308	9.53e-138	382
Q24_SiSRS1	Q24_02G00009072	Yu1_SiSRS1	89.68	281	23	1	1	281	1	275	1.07e-101	291
Q24_SiSRS2	Q24_02G00009082	Yu1_SiSRS2	94.898	196	2	2	93	282	1	194	1.77e-77	226
Q24_SiSRS3	Q24_03G00013311	Yu1_SiSRS3	99.67	303	1	0	233	535	1	303	1.26e-145	410
Q24_SiSRS4	Q24_04G00019729	Yu1_SiSRS4	100	335	0	0	1	335	77	411	1.27e-138	389
Q24_SiSRS5	Q24_05G00025084	Yu1_SiSRS5	99.605	253	1	0	116	368	105	357	1.3e-116	332
Q25_SiSRS1_2T7	Q25_07G00035874	Yu1_SiSRS1	100	275	0	0	1	275	1	275	3.1e-133	372
Q25_SiSRS2	Q25_02G00010493	Yu1_SiSRS2	98.462	195	1	1	93	287	1	193	7.49e-85	245
Q25_SiSRS3	Q25_03G00015040	Yu1_SiSRS3	99.67	303	1	0	250	552	1	303	2.75e-145	410
Q25_SiSRS4	Q25_04G00022301	Yu1_SiSRS4	100	335	0	0	1	335	77	411	1.27e-138	389
Q25_SiSRS5	Q25_05G00028102	Yu1_SiSRS5	99.605	253	1	0	116	368	105	357	1.3e-116	332
Q25_SiSRS6	Q25_06G00031838	Yu1_SiSRS6	100	308	0	0	1	308	1	308	9.53e-138	382
Q26_SiSRS1	Q26_02G00009033	Yu1_SiSRS1	99.636	275	1	0	1	275	1	275	3.1e-133	372
Q26_SiSRS2	Q26_02G00009043	Yu1_SiSRS2	98.462	195	1	1	93	287	1	193	7.41e-85	245
Q26_SiSRS3	Q26_03G00013457	Yu1_SiSRS3	99.34	303	2	0	1	303	1	303	6.07e-149	410
Q26_SiSRS4	Q26_04G00020260	Yu1_SiSRS4	100	335	0	0	1	335	77	411	1.27e-138	389
Q26_SiSRS5	Q26_05G00025845	Yu1_SiSRS5	99.605	253	1	0	116	368	105	357	1.3e-116	332
Q26_SiSRS6	Q26_06G00029379	Yu1_SiSRS6	100	308	0	0	1	308	1	308	9.53e-138	382
Q28_SiSRS1	Q28_02G00009222	Yu1_SiSRS1	100	275	0	0	1	275	1	275	3.1e-133	372
Q28_SiSRS2	Q28_02G00009229	Yu1_SiSRS2	98.462	195	1	1	93	287	1	193	7.49e-85	245
Q28_SiSRS3_3T5	Q28_05G00022154	Yu1_SiSRS3	99.67	303	1	0	233	535	1	303	1.26e-145	410
Q28_SiSRS4	Q28_04G00020034	Yu1_SiSRS4	100	335	0	0	1	335	77	411	1.27e-138	389
Q28_SiSRS5	Q28_05G00025404	Yu1_SiSRS5	99.605	253	1	0	116	368	105	357	1.3e-116	332
Q28_SiSRS6	Q28_06G00028902	Yu1_SiSRS6	100	308	0	0	1	308	1	308	9.53e-138	382
Q29_SiSRS1	Q29_02G00011402	Yu1_SiSRS1	100	275	0	0	1	275	1	275	3.1e-133	372
Q29_SiSRS2	Q29_02G00011412	Yu1_SiSRS2	98.462	195	1	1	93	287	1	193	7.49e-85	245
Q29_SiSRS3	Q29_03G00016765	Yu1_SiSRS3	99.67	303	1	0	93	395	1	303	2.12e-147	410
Q29_SiSRS4	Q29_04G00023205	Yu1_SiSRS4	100	335	0	0	1	335	77	411	1.27e-138	389
Q29_SiSRS5	Q29_05G00029024	Yu1_SiSRS5	99.605	253	1	0	116	368	105	357	1.3e-116	332
Q29_SiSRS6	Q29_06G00032526	Yu1_SiSRS6	100	308	0	0	1	308	1	308	9.53e-138	382
Q30_SiSRS1	Q30_02G00009639	Yu1_SiSRS1	100	275	0	0	1	275	1	275	3.1e-133	372
Q30_SiSRS2	Q30_02G00009648	Yu1_SiSRS2	97.949	195	2	1	93	287	1	193	7.11e-80	232
Q30_SiSRS3_3T2	Q30_02G00007413	Yu1_SiSRS3	99.67	303	1	0	235	537	1	303	2.03e-145	410
Q30_SiSRS4	Q30_04G00020862	Yu1_SiSRS4	100	335	0	0	1	335	77	411	1.27e-138	389
Q30_SiSRS5	Q30_05G00026785	Yu1_SiSRS5	100	351	0	0	203	553	7	357	1.33e-147	418
Q30_SiSRS6	Q30_06G00030650	Yu1_SiSRS6	100	308	0	0	1	308	1	308	9.53e-138	382
Q31_SiSRS1	Q31_02G00009736	Yu1_SiSRS1	100	275	0	0	1	275	1	275	3.1e-133	372
Q31_SiSRS2	Q31_02G00009746	Yu1_SiSRS2	98.462	195	1	1	93	287	1	193	7.49e-85	245
Q31_SiSRS3	Q31_03G00014121	Yu1_SiSRS3	99.67	303	1	0	1	303	1	303	6.07e-149	410
Q31_SiSRS4	Q31_04G00021164	Yu1_SiSRS4	99.27	411	3	0	1	411	1	411	0	523
Q31_SiSRS5	Q31_05G00026756	Yu1_SiSRS5	100	351	0	0	247	597	7	357	3.17e-146	416
Q31_SiSRS5.1	Q31_05G00026781	Yu1_SiSRS5	99.605	253	1	0	116	368	105	357	1.3e-116	332
Q31_SiSRS6	Q31_06G00030401	Yu1_SiSRS6	99.026	308	2	1	1	307	1	308	4.26e-136	377
Q32_SiSRS1	Q32_02G00008971	Yu1_SiSRS1	100	275	0	0	1	275	1	275	3.1e-133	372
Q32_SiSRS2	Q32_02G00008981	Yu1_SiSRS2	98.462	195	1	1	93	287	1	193	7.49e-85	245
Q32_SiSRS3	Q32_03G00013466	Yu1_SiSRS3	99.67	303	1	0	1	303	1	303	6.07e-149	410
Q32_SiSRS4	Q32_04G00020194	Yu1_SiSRS4	100	335	0	0	1	335	77	411	1.27e-138	389
Q32_SiSRS5	Q32_05G00025786	Yu1_SiSRS5	99.605	253	1	0	116	368	105	357	1.3e-116	332
Q32_SiSRS6	Q32_06G00029338	Yu1_SiSRS6	100	308	0	0	1	308	1	308	9.53e-138	382
Q33_SiSRS1	Q33_02G00009526	Yu1_SiSRS1	95.549	337	0	1	1	337	1	322	3.32e-147	407
Q33_SiSRS2	Q33_02G00009535	Yu1_SiSRS2	98.462	195	1	1	93	287	1	193	7.41e-85	245
Q33_SiSRS3	Q33_03G00014005	Yu1_SiSRS3	99.67	303	1	0	1	303	1	303	6.07e-149	410
Q33_SiSRS4	Q33_04G00020171	Yu1_SiSRS4	100	411	0	0	1	411	1	411	0	529
Q33_SiSRS6	Q33_06G00028997	Yu1_SiSRS6	99.026	308	2	1	1	307	1	308	4.26e-136	377
Q34_SiSRS1	Q34_02G00006202	Yu1_SiSRS1	99.273	275	2	0	1	275	1	275	9.05e-133	370
Q34_SiSRS2	Q34_02G00006214	Yu1_SiSRS2	98.462	195	1	1	93	287	1	193	7.49e-85	245
Q34_SiSRS3	Q34_03G00010880	Yu1_SiSRS3	99.67	303	1	0	233	535	1	303	1.26e-145	410
Q34_SiSRS4	Q34_04G00018009	Yu1_SiSRS4	100	335	0	0	1	335	77	411	1.27e-138	389
Q34_SiSRS5	Q34_05G00023978	Yu1_SiSRS5	99.605	253	1	0	116	368	105	357	1.3e-116	332
Q34_SiSRS6	Q34_06G00028294	Yu1_SiSRS6	100	308	0	0	1	308	1	308	9.53e-138	382
Q35_00G00000109_SRS2.1	Q35_00G00000109	Yu1_SiSRS2	96.392	194	1	1	48	235	1	194	4.41e-80	231
Q35_SiSRS1	Q35_02G00009931	Yu1_SiSRS1	97.101	276	7	1	1	276	1	275	5.86e-129	360
Q35_SiSRS2	Q35_02G00009940	Yu1_SiSRS2	96.392	194	1	1	140	327	1	194	6.36e-80	234
Q35_SiSRS3	Q35_03G00014557	Yu1_SiSRS3	99.67	303	1	0	252	554	1	303	2.5e-145	410
Q35_SiSRS4	Q35_04G00021627	Yu1_SiSRS4	100	335	0	0	1	335	77	411	1.27e-138	389
Q35_SiSRS5	Q35_05G00027572	Yu1_SiSRS5	99.605	253	1	0	113	365	105	357	1.17e-116	332
Q35_SiSRS6	Q35_06G00031177	Yu1_SiSRS6	100	308	0	0	1	308	1	308	9.53e-138	382
Q36_SiSRS1	Q36_02G00009459	Yu1_SiSRS1	94.828	290	0	1	1	290	1	275	2.63e-129	362
Q36_SiSRS2	Q36_02G00009468	Yu1_SiSRS2	97.949	195	2	1	93	287	1	193	7.11e-80	232
Q36_SiSRS3	Q36_03G00013813	Yu1_SiSRS3	99.67	303	1	0	1	303	1	303	6.07e-149	410
Q36_SiSRS4	Q36_04G00020660	Yu1_SiSRS4	100	335	0	0	1	335	77	411	1.27e-138	389
Q36_SiSRS5	Q36_05G00026311	Yu1_SiSRS5	100	253	0	0	116	368	105	357	1.3e-116	332
Q36_SiSRS6	Q36_06G00029867	Yu1_SiSRS6	100	308	0	0	1	308	1	308	9.53e-138	382
Q37_SiSRS1	Q37_02G00010180	Yu1_SiSRS1	100	275	0	0	1	275	1	275	3.1e-133	372
Q37_SiSRS2	Q37_02G00010190	Yu1_SiSRS2	98.462	195	1	1	93	287	1	193	7.49e-85	245
Q37_SiSRS3	Q37_03G00014468	Yu1_SiSRS3	99.34	303	2	0	1	303	1	303	3.2e-148	408
Q37_SiSRS4	Q37_04G00021145	Yu1_SiSRS4	100	335	0	0	1	335	77	411	1.27e-138	389
Q37_SiSRS5	Q37_05G00026721	Yu1_SiSRS5	99.72	357	1	0	1	357	1	357	4.43e-155	430
Q37_SiSRS6	Q37_06G00030139	Yu1_SiSRS6	100	308	0	0	1	308	1	308	9.53e-138	382
Me34V_SiSRS1	Me34V_039036	Yu1_SiSRS1	99.636	275	1	0	1	275	1	275	5.68e-133	371
Me34V_SiSRS3	Me34V_004833	Yu1_SiSRS3	99.67	303	1	0	1	303	1	303	6.31e-149	410
Me34V_SiSRS4	Me34V_023474	Yu1_SiSRS4	100	335	0	0	1	335	77	411	1.32e-138	389
Me34V_SiSRS5	Me34V_015102	Yu1_SiSRS5	99.72	357	1	0	1	357	1	357	4.6e-155	430
Me34V_SiSRS6	Me34V_028046	Yu1_SiSRS6	100	308	0	0	1	308	1	308	9.9e-138	382
Me34V_SiSRS6.1	Me34V_028778	Yu1_SiSRS6	100	308	0	0	1	308	1	308	9.9e-138	382

## Sheet: Supplementary Table S3
Supplementary Table S3. Physicochemical property analysis of SRS proteins from xm and Yu1.
Protein	Sequence ID	Number of Amino Acid	Molecular Weight	Theoretical pI	Instability Index	Aliphatic Index	Grand Average of Hydropathicity
SiSRS1	Yu1_SiSRS2	322	32840.3	9.1	50.2	54.97	-0.383
	xm_SiSRS1	322	32840.3	9.1	50.2	54.97	-0.383
SiSRS2	Yu1_SiSRS1	226	22979.7	9.02	60.92	68.76	-0.153
	xm_SiSRS2	267	27139.5	8.99	64.87	70.3	-0.09
SiSRS3	Yu1_SiSRS3	303	30571.8	8.99	31.82	59.83	-0.337
	xm_SiSRS3	303	30555.8	8.99	31.82	60.17	-0.329
SiSRS4	Yu1_SiSRS4	411	42062.1	8.99	40.88	66.67	-0.125
	xm_SiSRS4	411	42062.1	8.99	40.88	66.67	-0.125
SiSRS5	Yu1_SiSRS5	357	36417	7.7	40.11	53	-0.425
	xm_SiSRS5	357	36417	7.7	40.11	53	-0.425
SiSRS6	Yu1_SiSRS6	308	31480.5	7.74	43.47	44.22	-0.549
	xm_SiSRS6	308	31480.5	7.74	43.47	44.22	-0.549

## Sheet: Supplementary Table S4
Supplementary Table S4. Ka/Ks analysis of SiSRS collinear gene pairs based on NG86 logic
Collinear gene pairs	Ka	Ks	Ka/Ks
Yu1_SiSRS1-Yu1_SiSRS6	0.1741	0.4885	0.3565
Yu1_SiSRS3-Yu1_SiSRS5	0.2401	0.5042	0.4762

## Sheet: Supplementary Table S5
Supplementary Table S5. The component classification, names, and functions of cis-acting elements analysis
Responsive factors	Type	cis-acting elements
Abiotic_and_biotic_stresses	DRE/Cold-responsive elements	DRE core, DRE1, LTR
	Drought-response	ABRE-related (ABRE, ABRE2, ABRE3a, ABRE4), AT~ABRE
	Heat-shock elements	H-box
	Hypoxia-response	ARE
	Light-responsive elements	ACE、AE-box、Box 4、I-box、G-box、GT1-motif
	Metal-responsive elements	MRE
	Oxidative stress response	ARE
	Defense/stress response	TC-rich repeats、STRE、WUN-motif
	SA-responsive elements	TCA、TCA-element、TGA-element
Phytohormone_responsive	ABA-responsive	ABRE-related (ABRE、ABRE2、ABRE3a、ABRE4)、AT~ABRE
	Auxin-responsive	AuxRR-core
	Cytokinin-related	CCGTCC-box、CCGTCC motif、Pc-CMA2c
	Ethylene-related	ERE
	GA-responsive	GARE-motif、P-box、TATC-box
	JA-responsive	TGACG-motif、CGTCA-motif、as-1
Plant_growth_and_development	Cell cycle regulation	MSA-like
	Seed-specific elements	RY-element、GCN4_motif、O2-site、CARE
	MYB-related	Myb、Myb-binding site、MYB-like sequence、MYB recognition site、MBS
	NAC binding sites	CAT-box
	W-box (WRKY binding)	W box、WRE3
other	Circadian regulation	circadian
	Core Promoter Elements	CAAT-box, CCAAT-box, TATA-box, AT~TATA-box
	Unclassified / Rare Elements	3-AF1 binding site, AACA_motif, ACA-motif, AP-1, ATC-motif, Box II, chs-Unit 1 m1, CTAG-motif, dOCT, Gap-box, HD-Zip 1, LAMP-element, motif I, NON

## Sheet: Supplementary Table S6
Supplementary Table S6. Fold Changes of SiSRS genes under two stress conditions and two tissue types
Tissues & Treatment	Gene	Comparison	Log2FoldChange	p.adj
Leaf in drought stress	xm_SiSRS1	DS.0.L_vs_CK.0.L	-1.43482	0.431555
		DS.6.L_vs_CK.6.L	-1.83091	0.263951
		DS.12.L_vs_CK.12.L	-5.28573	0.00521619
		DS.24.L_vs_CK.24.L	-2.63952	0.219205
		DS.48.L_vs_CK.48.L	-0.63029	0.832565
		DS.72.L_vs_CK.72.L	0.520902	0.841981
	xm_SiSRS2	DS.0.L_vs_CK.0.L	0	NA
		DS.6.L_vs_CK.6.L	0	NA
		DS.12.L_vs_CK.12.L	0	NA
		DS.24.L_vs_CK.24.L	0	NA
		DS.48.L_vs_CK.48.L	0	NA
		DS.72.L_vs_CK.72.L	0	NA
	xm_SiSRS3	DS.0.L_vs_CK.0.L	0.0441519	1
		DS.6.L_vs_CK.6.L	1.26461	0.38403
		DS.12.L_vs_CK.12.L	-0.163232	0.964964
		DS.24.L_vs_CK.24.L	1.30307	0.375331
		DS.48.L_vs_CK.48.L	2.24944	0.124519
		DS.72.L_vs_CK.72.L	0.694526	0.657407
	xm_SiSRS4	DS.0.L_vs_CK.0.L	0	1
		DS.6.L_vs_CK.6.L	0	1
		DS.12.L_vs_CK.12.L	0	1
		DS.24.L_vs_CK.24.L	0	1
		DS.48.L_vs_CK.48.L	0	1
		DS.72.L_vs_CK.72.L	0	1
	xm_SiSRS5	DS.0.L_vs_CK.0.L	-0.355098	0.676228
		DS.6.L_vs_CK.6.L	-0.14136	0.885618
		DS.12.L_vs_CK.12.L	-0.99816	0.0849372
		DS.24.L_vs_CK.24.L	-1.27961	0.0290608
		DS.48.L_vs_CK.48.L	-0.420801	0.614999
		DS.72.L_vs_CK.72.L	-2.17376	2.48e-05
	xm_SiSRS6	DS.0.L_vs_CK.0.L	0.915307	NA
		DS.6.L_vs_CK.6.L	0	1
		DS.12.L_vs_CK.12.L	0	1
		DS.24.L_vs_CK.24.L	0.596679	0.891116
		DS.48.L_vs_CK.48.L	-0.119945	1
		DS.72.L_vs_CK.72.L	1.76578	0.462032
Root in drought stress	xm_SiSRS1	DS.0.R_vs_CK.0.R	-1.4348	0.511431
		DS.6.R_vs_CK.6.R	-2.46592	0.05736
		DS.12.R_vs_CK.12.R	-2.12521	0.135568
		DS.24.R_vs_CK.24.R	-2.48296	0.0723266
		DS.48.R_vs_CK.48.R	-2.04141	0.130545
		DS.72.R_vs_CK.72.R	-1.9784	0.149979
	xm_SiSRS2	DS.0.R_vs_CK.0.R	0	NA
		DS.6.R_vs_CK.6.R	3.4405	NA
		DS.12.R_vs_CK.12.R	0	NA
		DS.24.R_vs_CK.24.R	0	NA
		DS.48.R_vs_CK.48.R	0	NA
		DS.72.R_vs_CK.72.R	-4.33911	NA
	xm_SiSRS3	DS.0.R_vs_CK.0.R	-0.379032	0.888778
		DS.6.R_vs_CK.6.R	0.684333	0.653878
		DS.12.R_vs_CK.12.R	0.254817	0.903317
		DS.24.R_vs_CK.24.R	-0.789739	0.641818
		DS.48.R_vs_CK.48.R	-1.42274	0.253676
		DS.72.R_vs_CK.72.R	-0.816842	0.564058
	xm_SiSRS4	DS.0.R_vs_CK.0.R	-0.996723	0.335022
		DS.6.R_vs_CK.6.R	-0.769846	0.310815
		DS.12.R_vs_CK.12.R	-0.695287	0.405157
		DS.24.R_vs_CK.24.R	-1.47434	0.0322708
		DS.48.R_vs_CK.48.R	-1.6243	0.011199
		DS.72.R_vs_CK.72.R	-1.2684	0.062958
	xm_SiSRS5	DS.0.R_vs_CK.0.R	-0.558026	0.571794
		DS.6.R_vs_CK.6.R	-0.263384	0.737172
		DS.12.R_vs_CK.12.R	-0.135009	0.895524
		DS.24.R_vs_CK.24.R	-0.916647	0.15183
		DS.48.R_vs_CK.48.R	-1.78866	0.000650441
		DS.72.R_vs_CK.72.R	-1.64845	0.00209771
	xm_SiSRS6	DS.0.R_vs_CK.0.R	0.163379	0.955417
		DS.6.R_vs_CK.6.R	-0.569459	0.687266
		DS.12.R_vs_CK.12.R	-1.81861	0.103604
		DS.24.R_vs_CK.24.R	-1.53516	0.198305
		DS.48.R_vs_CK.48.R	-1.04844	0.373792
		DS.72.R_vs_CK.72.R	-0.0255386	1
Leaf in salt stress	xm_SiSRS1	Na.0.L_vs_CK.0.L	-5.81198	0.00210755
		Na.6.L_vs_CK.6.L	0	1
		Na.12.L_vs_CK.12.L	-1.41597	0.61987
		Na.24.L_vs_CK.24.L	-1.28233	0.499653
		Na.48.L_vs_CK.48.L	0.0511056	1
		Na.72.L_vs_CK.72.L	-5.56624	0.00129589
	xm_SiSRS2	Na.0.L_vs_CK.0.L	0	NA
		Na.6.L_vs_CK.6.L	0	NA
		Na.12.L_vs_CK.12.L	0	NA
		Na.24.L_vs_CK.24.L	0	NA
		Na.48.L_vs_CK.48.L	0	NA
		Na.72.L_vs_CK.72.L	0	NA
	xm_SiSRS3	Na.0.L_vs_CK.0.L	-0.486467	0.768281
		Na.6.L_vs_CK.6.L	1.04905	0.428035
		Na.12.L_vs_CK.12.L	-4.14383	0.00945076
		Na.24.L_vs_CK.24.L	0.857785	0.454385
		Na.48.L_vs_CK.48.L	3.05459	0.00372034
		Na.72.L_vs_CK.72.L	2.87432	0.00113433
	xm_SiSRS4	Na.0.L_vs_CK.0.L	0	1
		Na.6.L_vs_CK.6.L	0	1
		Na.12.L_vs_CK.12.L	0	1
		Na.24.L_vs_CK.24.L	0	1
		Na.48.L_vs_CK.48.L	0	1
		Na.72.L_vs_CK.72.L	3.91263	0.0211301
	xm_SiSRS5	Na.0.L_vs_CK.0.L	-0.111962	0.943742
		Na.6.L_vs_CK.6.L	0.412909	0.595928
		Na.12.L_vs_CK.12.L	0.272575	0.746259
		Na.24.L_vs_CK.24.L	-0.688852	0.324148
		Na.48.L_vs_CK.48.L	-3.01254	2.22e-07
		Na.72.L_vs_CK.72.L	-0.911419	0.166809
	xm_SiSRS6	Na.0.L_vs_CK.0.L	1.76977	NA
		Na.6.L_vs_CK.6.L	-3.4014	0.235437
		Na.12.L_vs_CK.12.L	-1.41597	0.710766
		Na.24.L_vs_CK.24.L	-1.96572	0.556624
		Na.48.L_vs_CK.48.L	-3.68226	0.171213
		Na.72.L_vs_CK.72.L	-3.80025	0.165857
Root in salt stress	xm_SiSRS1	Na.0.R_vs_CK.0.R	-0.737099	0.604274
		Na.6.R_vs_CK.6.R	-1.90768	0.0906443
		Na.12.R_vs_CK.12.R	-1.41383	0.242451
		Na.24.R_vs_CK.24.R	-2.67816	0.016329
		Na.48.R_vs_CK.48.R	-1.80554	0.118231
		Na.72.R_vs_CK.72.R	-2.13828	0.0477267
	xm_SiSRS2	Na.0.R_vs_CK.0.R	0	NA
		Na.6.R_vs_CK.6.R	0	NA
		Na.12.R_vs_CK.12.R	3.88824	NA
		Na.24.R_vs_CK.24.R	0	NA
		Na.48.R_vs_CK.48.R	-3.21069	NA
		Na.72.R_vs_CK.72.R	0	NA
	xm_SiSRS3	Na.0.R_vs_CK.0.R	0.130067	0.919054
		Na.6.R_vs_CK.6.R	2.88516	5.81e-05
		Na.12.R_vs_CK.12.R	1.53103	0.0427745
		Na.24.R_vs_CK.24.R	1.61396	0.0326974
		Na.48.R_vs_CK.48.R	2.04457	0.00456152
		Na.72.R_vs_CK.72.R	1.86797	0.00843581
	xm_SiSRS4	Na.0.R_vs_CK.0.R	0.316909	0.788885
		Na.6.R_vs_CK.6.R	-0.147333	0.908644
		Na.12.R_vs_CK.12.R	-0.182233	0.879131
		Na.24.R_vs_CK.24.R	-1.08428	0.222941
		Na.48.R_vs_CK.48.R	-1.47852	0.0775431
		Na.72.R_vs_CK.72.R	0.000213986	1
	xm_SiSRS5	Na.0.R_vs_CK.0.R	-0.653959	0.353287
		Na.6.R_vs_CK.6.R	-0.142408	0.86443
		Na.12.R_vs_CK.12.R	0.757371	0.228681
		Na.24.R_vs_CK.24.R	0.335728	0.64478
		Na.48.R_vs_CK.48.R	-1.07853	0.0726847
		Na.72.R_vs_CK.72.R	-1.86508	0.000832311
	xm_SiSRS6	Na.0.R_vs_CK.0.R	0.0099979	1
		Na.6.R_vs_CK.6.R	-1.97883	0.398107
		Na.12.R_vs_CK.12.R	-1.82961	0.44446
		Na.24.R_vs_CK.24.R	-1.64933	0.49471
		Na.48.R_vs_CK.48.R	-0.0826704	0.994995
		Na.72.R_vs_CK.72.R	-1.7925	0.418061
Note: The genes in red font in the table have a p.adj value less than 0.05.
